# Supplementary material for: BREAST-Q Under the Microscope: A Scoping Review of Reporting Gaps in Breast Surgery
Source: Aesthet Surg J Open Forum. 2026 Jun 23;8:ojag127. doi: 10.1093/asjof/ojag127 (PMC13353821; doi:10.1093/asjof/ojag127)
Supplement: ojag127_Supplementary_Data [file ojag127_supplementary_data.zip]

Archive with 3 entries (3 files):
- Appendix 1_-_included_articles.csv
- Appendix 3_Group_2.xlsx
- Appendix_2_-_Group_1.xlsx
