# Supplementary material for: BREAST-Q Under the Microscope: A Scoping Review of Reporting Gaps in Breast Surgery
Source: Aesthet Surg J Open Forum. 2026 Jun 23;8:ojag127. doi: 10.1093/asjof/ojag127 (PMC13353821; doi:10.1093/asjof/ojag127)
Supplement: ojag127_Supplementary_Data [file ojag127_supplementary_data.zip › Appendix 1_-_included_articles.csv]

Title	Authors	Abstract	Published Year	Published Month	Journal	Volume	Issue	Pages	Accession Number	DOI	Ref	Covidence #	Study
Evaluation of satisfaction and the quality of life after bilateral breast reconstruction using the BREAST-Q questionnaire	Abualhamayel, M.; Calibre, C.; Duquennoy-Martinot, V.; Guerreschi, P.; Defurne, A.	BACKGROUND: The demand of breast reconstruction is growing, the purpose of this study is to evaluate the satisfaction and quality of life of patients who underwent bilateral breast reconstruction. METHODS: In this cohort retrospective study, patients who underwent bilateral breast reconstruction in our department between September 2009 and December 2019 were asked to complete BREAST-Q questionnai…	2022	19-Jul	Annales de Chirurgie Plastique et Esthétique				35868897	10.1016/j.anplas.2022.06.012		#53	Abualhamayel 2022
Effect of radiotherapy on expanders and permanent implants in immediate breast reconstruction: long-term surgical and patient-reported outcomes in a large multicentre cohort	Adam, H. C.; Frisell, A.; Liu, Y. H.; Sackey, H.; Oikonomou, I.; Skogh, A. C. D.; Frisell, J.; de Boniface, J.	Background: Current evidence for the effects of radiotherapy (RT) on implant-based immediate breast reconstruction (IBR) is limited by short follow-up and lack of patient-reported outcomes (PROs). It is central to integrate long-term comprehensive outcome data into the preoperative decision-making process. The aim of the present study was to determine long-term surgical outcomes and PROs in relat…	2021	Dec	British Journal of Surgery	108	12	1474-1482	WOS:000733235500032	10.1093/bjs/znab333		#66	Adam 2021
Evaluation of the satisfaction of patients who underwent breast reduction surgery with Breast-Q questionnaire	Aksam, E.; Oral, M. A.	Purpose: The aim of this study is to evaluate the influence of patient demographics, operative techniques and postoperative care on patient satisfaction after breast reduction operations were evaluated in this study. Materials and Methods: Patients who undergo breast reduction surgery were offered to fulfil Breast-Q reduction module survey in pre-operative and post-operative sixth month period. P…	2020		Cukurova Medical Journal	45	2	468-474	WOS:000537976000010	10.17826/cumj.658202		#151	Aksam 2020
Implant breast reconstruction and radiation: A multicenter analysis of long-term health-related quality of life and satisfaction	Albornoz, C. R.; Matros, E.; McCarthy, C. M.; Klassen, A.; Cano, S. J.; Alderman, A. K.; Vanlaeken, N.; Lennox, P.; Macadam, S. A.; Disa, J. J.; Mehrara, B. J.; Cordeiro, P. G.; Pusic, A. L.	Background: Indications for radiotherapy in breast cancer treatment are expanding. Long-term satisfaction and health-related quality of life (HR-QOL), important outcomes after alloplastic breast reconstruction and radiation, have not been measured in irradiated patients by using a condition-specific, validated patient-reported outcomes instrument. The aim was to evaluate patient satisfaction and …	2014		Annals of Surgical Oncology	21	7	2159-2164		10.1245/s10434-014-3483-2		#172	Albornoz 2014
Prospective Analysis of Primary Breast Augmentation on Body Image Using the BREAST-Q: Results from a Nationwide Study	Alderman, Amy; Pusic, Andrea; Murphy, Diane K.	Background: The Breast Implant Follow-up Study is a large, ongoing observational study of women who received Natrelle round silicone-filled or saline-filled breast implants. This analysis describes patient-reported outcomes in the cohort who underwent breast augmentation.; Methods: Subjects prospectively completed two validated scales of the BREAST-Q (satisfaction with breasts and psychosocial we…	2016		Plastic and Reconstructive Surgery	137	6	954e-960e	27219264	10.1097/PRS.0000000000002183		#177	Alderman 2016
Understanding the effect of breast augmentation on quality of life: prospective analysis using the BREAST-Q	Alderman, Amy K.; Bauer, Joseph; Fardo, Dean; Abrahamse, Paul; Pusic, Andrea	Background: The aim of this study was to prospectively evaluate patient satisfaction and quality of life with elective breast augmentation.; Methods: Patients with bilateral submuscular breast augmentations prospectively completed the BREAST-Q preoperatively and 6 weeks and 6 months postoperatively; t tests compared preoperative and postoperative scores at 6 weeks and 6 months, and standard indic…	2014		Plastic and Reconstructive Surgery	133	4	787-795	24675184	10.1097/PRS.0000000000000023		#180	Alderman 2014
Laterality and Patient-Reported Outcomes following Autologous Breast Reconstruction with Free Abdominal Tissue: An 8-Year Examination of BREAST-Q Data	Allen, Robert J., Jr.; Sobti, Nikhil; Patel, Aadit R.; Matros, Evan; McCarthy, Colleen M.; Dayan, Joseph H.; Disa, Joseph J.; Mehrara, Babak J.; Morrow, Monica; Pusic, Andrea L.; Nelson, Jonas A.	Background: Despite the rise in rates of contralateral prophylactic mastectomy, few studies have used patient-reported outcomes to assess satisfaction between unilateral and bilateral breast reconstruction with autologous tissue. The purpose of this study was to investigate patient satisfaction and quality of life following autologous reconstruction to determine whether differences exist between …	2020		Plastic and Reconstructive Surgery	146	5	964-975	33141527	10.1097/PRS.0000000000007239		#200	Allen 2020
Patient-reported outcomes after breast reconstructive surgery: A prospective cross-sectional study	Alshammari, S. M.; Aldossary, M. Y.; Almutairi, K.; Almulhim, A.; Alkhazmari, G.; Alyaqout, M.; Abrar, H.	BACKGROUND: With advancements in and the evolution of the medical field, several methods and surgical techniques have been developed for breast reconstruction after mastectomy. Generally, we can categorize these strategies into two broad groups: autologous reconstruction and implant-based reconstruction. This study aimed to analyze the satisfaction rate between these groups, considering age, timi…	2019	Mar	Ann Med Surg (Lond)	39		22-25	30899456	10.1016/j.amsu.2019.02.002		#208	Alshammari 2019
Financial toxicity and contralateral prophylactic mastectomy: an analysis using propensity score methods	Asaad, Malke; Boukovalas, Stefanos; Chu, Carrie K.; Lin, Yu-Li; Checka, Cristina M.; Clemens, Mark W.; Greenup, Rachel A.; Offodile, Anaeze C., 2nd	Purpose: Contralateral prophylactic mastectomy (CPM) is increasingly performed in average-risk patients despite the lack of survival benefit. In an era of heightened awareness of healthcare costs, we sought to determine the impact of CPM on financial toxicity in breast cancer.; Methods: A single-institution propensity-matched analysis of female patients who underwent unilateral mastectomy (UM) wi…	2020		Breast Cancer Research and Treatment	183	3	649-659	32691378	10.1007/s10549-020-05805-0		#317	Asaad 2020
Implant-Based Breast Reconstruction following Infected Device Explantation: Is a Second Attempt Worth It?	Asaad, Malke; Slovacek, Cedar; Mitchell, David; Liu, Jun; Selber, Jesse C.; Clemens, Mark W.; Chu, Carrie K.; Mericli, Alexander F.; Butler, Charles E.	Background: Infection is a dreaded complication of implant-based breast reconstruction. There is a paucity of literature on the outcomes of a secondary reconstruction after infected implant-based breast reconstruction explantation.; Methods: The authors conducted a retrospective study of patients who underwent a second implant-based breast reconstruction following a failed infected device between…	2022		Plastic and Reconstructive Surgery	150	2	247e-259e	35653515	10.1097/PRS.0000000000009289		#318	Asaad 2022
Nipple-Sparing Mastectomy: Initial Experience Evaluating Patients Satisfaction and Oncological Safety in a Tertiary Care Centre in Jordan	Athamnah, M.; Rabai, N. A.; Shkoukani, Z. W.; Al Azzam, H. S.; Abu-Shanab, A.	Introduction Nipple-sparing mastectomy (NSM), a procedure involving careful dissection of the breast tissue whilst keeping the nipple-areola complex (NAC) intact, is now increasingly practiced amongst surgeons in the treatment of certain situations of breast cancer. Given the importance of breasts to the female body image, this type of conservative breast surgery takes into account patient satisf…	2021	Nov	Cureus	13	11	e19238	34877215	10.7759/cureus.19238		#339	Athamnah 2021
A National Snapshot of Patient-Reported Outcomes Comparing Types of Abdominal Flaps for Breast Reconstruction	Atisha, Dunya M.; Tessiatore, Kristen M.; Rushing, Christel N.; Dayicioglu, Deniz; Pusic, Andrea; Hwang, Shelley	Background: This study aimed to identify differences in patient-reported abdominal well-being, satisfaction, and quality of life in women with muscle-preserving free abdominal versus pedicle transverse rectus abdominis musculocutaneous (TRAM) flap for breast reconstruction.; Methods: Women with a history of breast cancer surgery were recruited from the Army of Women foundation to take the BREAST-…	2019		Plastic and Reconstructive Surgery	143	3	667-677	30589826	10.1097/PRS.0000000000005301		#345	Atisha 2019
Breast reconstruction using the profunda artery perforator (PAP) flap: Technical refinements and evolution, outcomes, and patient satisfaction based on 116 consecutive flaps	Atzeni, M.; Salzillo, R.; Haywood, R.; Persichetti, P.; Figus, A.	Introduction: When a deep inferior epigastric artery flap is not suitable, the profunda artery perforator (PAP) flap can be a good alternative for autologous breast reconstruction. Popularity of the PAP flap is expanding, but it is still only slowly being adopted worldwide. We report our experience with 116 consecutive PAP flaps showing refinements and evolution of the technique towards improveme…	2022		Journal of Plastic, Reconstructive and Aesthetic Surgery	75	5	1617-1624		10.1016/j.bjps.2021.11.085		#350	Atzeni 2022
Quality-of-Life Outcomes Improve with Nipple-Sparing Mastectomy and Breast Reconstruction	Bailey, Christopher R.; Ogbuagu, Onyebuchi; Baltodano, Pablo A.; Simjee, Usamah F.; Manahan, Michele A.; Cooney, Damon S.; Jacobs, Lisa K.; Tsangaris, Theodore N.; Cooney, Carisa M.; Rosson, Gedge D.	Background: Loss of the nipple-areola complex can be psychologically and sexually devastating. Nipple-sparing mastectomy provides robust cosmetic results, but few studies have investigated the quality-of-life outcomes associated with it.; Methods: The authors performed an institutional review board-approved retrospective study of 32 patients who underwent nipple-sparing mastectomy with implant-ba…	2017		Plastic and Reconstructive Surgery	140	2	219-226	28746266	10.1097/PRS.0000000000003505		#405	Bailey 2017
Comparative UK Cross-sectional Study of Breast Cancer Patient-Reported Outcomes for Breast-Conserving Surgery and Immediate Reconstruction, Including Contribution to an International Collaborative Pilot Study	Baker, B. G.; Chadwick, S.; Patel, N.; Jeevan, R.	Introduction: Breast-conserving surgery (BCS) with adjuvant radiotherapy is oncologically comparable to mastectomy with immediate breast reconstruction (IBR) in treating breast cancer. This tertiary UK centre cross-sectional study compared BCS patient-reported outcomes with those of immediate implant-based (IBR) and free flap reconstruction (FFR), and included a contribution to a pilot internatio…	2022		Journal of Plastic, Reconstructive and Aesthetic Surgery	75	7	2172-2179		10.1016/j.bjps.2022.02.032		#410	Baker 2022
A Prospective Comparison of Short-Term Outcomes of Subpectoral and Prepectoral Strattice-Based Immediate Breast Reconstruction	Baker, B. G.; Irri, R.; Chattopadhyay, V. M. R.; Murphy, J.; Harvey, J. R.	Background: Prepectoral acellular dermal matrix-assisted immediate implant-based breast reconstruction is gaining popularity, involving complete implant coverage with acellular dermal matrix. The authors aimed to compare pain, patient-reported outcome measures (including implant rippling), and safety of prepectoral and subpectoral Strattice-assisted implant-based breast reconstruction. Methods: C…	2018	May	Plastic and Reconstructive Surgery	141	5	1077-1084	WOS:000433322900038	10.1097/PRS.0000000000004270		#411	Baker 2018
Body Self-Perception After Breast Reconstruction in Young Female Patients Affected by Poland Syndrome	Baldelli, I.; Zena, M.; Vappiani, M.; Berrino, V.; Bruzzone, M.; Mangialardi, M. L.; Raposio, E.	Background Cosmetic and social aspects of breast anomalies in Poland syndrome are not negligible. Early diagnosis and appropriate therapeutic timing may have a positive impact on quality of life. Methods Females affected by Poland syndrome, who had breast reconstruction between 2014 and 2018, were asked to complete the Body Uneasiness Test and the postoperative Breast-Q. Correlation between score…			Aesthetic Plastic Surgery				WOS:000773171900001	10.1007/s00266-022-02859-x		#420
Use of Acellular Dermal Matrix in Breast Surgery: Our Experience and Analysis of Satisfaction Using BREAST-Q	Barone, Mauro; Cogliandro, Annalisa; Persichetti, Paolo		2017		Plastic and Reconstructive Surgery	139	4	1014e-1015e	28002277	10.1097/PRS.0000000000003191		#455	Barone 2017
Exercise after Breast Augmentation: A Randomized Controlled Trial	Basile, Filipe V.; Oliveira, Thais S.	Background: There are limited scientific data regarding the impact of exercise after breast augmentation surgery. Recommendations range from a few weeks to a few months of physical activity avoidance. To decide whether early exercise after breast augmentation is safe, a prospective randomized trial was designed to measure complications, scar quality, and patient-reported outcomes in this setting.…	2022		Plastic and Reconstructive Surgery	149	1	18e-24e	34936606	10.1097/PRS.0000000000008676		#478	Basile 2022
Association of fat grafting with patient-reported outcomes in postmastectomy breast reconstruction	Bennett, K. G.; Qi, J.; Kim, H. M.; Hamill, J. B.; Wilkins, E. G.; Mehrara, B. J.; Kozlow, J. H.	IMPORTANCE: Fat grafting has proven to be a useful adjunct to breast reconstruction for the treatment of contour irregularities and volume deficits, but the proposed US Food and Drug Administration regulations may severely limit the ability of plastic surgeons to continue its use in this clinical context. OBJECTIVE: To determine whether fat grafting is associated with patient-reported outcomes (P…	2017		JAMA Surgery	152	10	944-950		10.1001/jamasurg.2017.1716		#543	Bennett 2017
The Influence of Personality on Health Complaints and Quality of Life in Women With Breast Implants	Berben, J. A.; Miseré, R. M. L.; Schop, S. J.; van der Hulst, R.	BACKGROUND: A causal relation between systemic symptoms and breast implants is not established. Psychological factors, such as personality and psychological distress, are strongly associated with the development of medically unexplained symptoms. It could be hypothesized that psychological factors may be related to the development of breast implant illness (BII). OBJECTIVES: This study was conduc…	2022	8-Sep	Aesthetic Surgery Journal				36073675	10.1093/asj/sjac247		#553	Berben 2022
Feasibility study on equine acellular pericardium matrix (APM): A new tool for breast reconstruction	Berna, G.; Cagli, B.; Persichetti, P.; Cogliandro, A.; Silan, F.; Maritan, M.; Dell'Antonia, F.	The advent of acellular dermal matrix (ADM) for lower pole coverage allows immediate reconstructions with improved aesthetic outcomes and faster recovery. This study describes for the first time, the use of a new acellular pericardium matrix (APM) in implant-based breast reconstruction and characterises its safety profile. Equity is a membrane with a natural cross-linked structure with many of th…	2020		Journal of Plastic, Reconstructive and Aesthetic Surgery	73	12	2150-2155		10.1016/j.bjps.2020.05.013		#574	Berna 2020
Subcutaneous Direct-to-Implant Breast Reconstruction: Surgical, Functional, and Aesthetic Results after Long-Term Follow-Up	Bernini, M.; Calabrese, C.; Cecconi, L.; Santi, C.; Gjondedaj, U.; Roselli, J.; Nori, J.; Fausto, A.; Orzalesi, L.	Background: Direct-to-implant breast reconstruction can be achieved more easily by means of soft-tissue replacement devices such as dermal matrices and synthetic meshes. The feasibility of a subcutaneous approach has been recently investigated by some studies with different devices functioning as implant support. Aim of this study is to analyze the long-term results, both objective and subjective…	2015	Dec	Plastic and Reconstructive Surgery-Global Open	3	12		WOS:000219276600003	10.1097/GOX.0000000000000533		#576	Bernini 2015
Selective Denervation of Pectoralis Major Muscle Improves Cosmetic Outcome and Quality of Life in Retro-Pectoral Implant Based Breast Reconstruction	Bernini, M.; Sordi, S.; Bembi, N.; Meattini, I.; De Benedetto, D.; Cucchiari, J. N.; Livi, L.; Orzalesi, L.	Background: Selective pectoralis major muscle (PMM) denervation has been described in retro-pectoral reconstructions to obtain the advantages of the pre-pectoral approach. Present study compared subjective evaluations between retro-pectoral implant based breast reconstructions (IBBRs) with denervation to traditional techniques without denervation. Methods. In 2020, two 2 groups of patients submit…	2022		Clinical Breast Cancer	22	1	60-66		10.1016/j.clbc.2021.07.007		#577	Bernini 2022
Quality of Life of Patients After Immediate or Delayed Autologous Breast Reconstruction: A Multicenter Study	Beugels, J.; Kool, M.; Hoekstra, L. T.; Heuts, E. M.; Tuinder, S. M. H.; van der Hulst, Rrwj; Piatkowski, A.	Introduction It is known that breast reconstruction improves quality of life (QoL) in women who underwent mastectomy. Previous studies showed that autologous immediate breast reconstruction is as safe as delayed breast reconstruction. However, there is not much known about the influence of the timing of the breast reconstruction on QoL. Therefore, this study aims to assess the effect of timing of…	2018	Nov	Annals of Plastic Surgery	81	5	523-527	WOS:000447899600004	10.1097/SAP.0000000000001618		#583	Beugels 2018
The clinical relevance of sensory nerve coaptation in DIEP flap breast reconstruction evaluated using the BREAST-Q	Bijkerk, E.; Beugels, J.; van Kuijk, S. M. J.; Lataster, A.; van der Hulst, R.; Tuinder, S. M. H.	INTRODUCTION: Sensory nerve coaptation in autologous breast reconstruction positively affects the sensory recovery in the reconstructed breast. However, patient-reported outcomes are currently lacking and no conclusions on the clinical relevance of nerve coaptation could be drawn. The aim of this study was to evaluate the clinical relevance of nerve coaptation in deep inferior epigastric perforat…	2022	22-Aug	Plastic and Reconstructive Surgery				35993852	10.1097/prs.0000000000009617		#608	Bijkerk 2022
Should Immediate Autologous Breast Reconstruction Be Considered in Women Who Require Postmastectomy Radiation Therapy? A Prospective Analysis of Outcomes	Billig, Jessica; Jagsi, Reshma; Qi, Ji; Hamill, Jennifer B.; Kim, Hyungjin M.; Pusic, Andrea L.; Buchel, Edward; Wilkins, Edwin G.; Momoh, Adeyiza O.	Background: In women who require postmastectomy radiation therapy, immediate autologous breast reconstruction is often discouraged. The authors prospectively evaluated postoperative morbidity and satisfaction reported by women undergoing delayed or immediate autologous breast reconstruction in the setting of postmastectomy radiation therapy.; Methods: Patients enrolled in the Mastectomy Reconstru…	2017		Plastic and Reconstructive Surgery	139	6	1279-1288	28198770	10.1097/PRS.0000000000003331		#611	Billig 2017
The Triple Plane, the Bra-Flap, and the Inverted Bra-Flap Modified Dual Plane Techniques for Breast Augmentation	Bracaglia, R.; Servillo, M.; Fortunato, R.; Gentileschi, S.	Background: Breast augmentation (BA) is a very common procedure performed for a wide range of indications. The short-term and long-term outcomes are strongly correlated with the choice of the correct implant pocket, which should be tailored to the anatomic features of the breast. Objectives: The aim of this study was to report the safety and efficacy of the triple-plane technique and Bra-flap mod…	2020		Aesthetic Surgery Journal	40	4	NP141-NP151		10.1093/asj/sjz160		#741	Bracaglia 2020
Correction of tuberous breast deformity: A retrospective study comparing lipofilling versus breast implant augmentation	Brault, N.; Stivala, A.; Guillier, D.; Moris, V.; Revol, M.; François, C.; Cristofari, S.	Breast implants and, more recently, autologous fat grafting are the two most common treatments used to correct tuberous breast deformity (TBD). The post-surgical quality of life between the two techniques is not well demonstrated. This study aimed to compare satisfaction and health-related quality of life in patients affected by TBD between these two techniques. All TBD patients operated between …	2017		Journal of Plastic, Reconstructive and Aesthetic Surgery	70	5	585-595		10.1016/j.bjps.2017.02.011		#766	Brault 2017
Immediate expander/implant breast reconstruction followed by post-mastectomy radiotherapy for breast cancer: Aesthetic, surgical, satisfaction and quality of life outcomes in women with high-risk breast cancer	Brennan, M. E.; Flitcroft, K.; Warrier, S.; Snook, K.; Spillane, A. J.	Background Immediate tissue expander/implant-based breast reconstruction (BR) is often avoided when post-mastectomy radiotherapy (PMRT) is planned due to concerns about high complication rates and poor aesthetic outcomes. This study evaluated surgical, aesthetic and quality of life (QoL) outcomes in women undergoing immediate implant-based BR (IIBR) followed by PMRT. Methods Participants were rec…	2016		Breast	30		59-65		10.1016/j.breast.2016.08.008		#777	Brennan 2016
Total autologous breast reconstruction with the Kiss Latissimus Dorsi Flap	Brunetti, B.; Salzillo, R.; Tenna, S.; Cagli, B.; Coppola, M. M.; Petrucci, V.; Camilloni, C.; Zhang, Y. X.; Persichetti, P.	INTRODUCTION: Patients presenting breast actinic damage or implant-related complications require an autologous approach to breast reconstruction. However, when they are not good candidates for microsurgical procedures, alternative solutions must be sought. Latissimus dorsi (LD) is a workhorse flap in breast reconstruction, but often the amount of skin and volume achievable are insufficient. Takin…	2022	28-Jun	Journal of Plastic, Reconstructive & Aesthetic Surgery				36055926	10.1016/j.bjps.2022.06.078		#817	Brunetti 2022
An Analysis of the Decisions Made for Contralateral Prophylactic Mastectomy and Breast Reconstruction	Buchanan, Patrick J.; Abdulghani, Mariam; Waljee, Jennifer F.; Kozlow, Jeffrey H.; Sabel, Michael S.; Newman, Lisa A.; Chung, Kevin C.; Momoh, Adeyiza O.	Background: Little is known about the role breast reconstruction plays in decisions made for contralateral prophylactic mastectomy. This study explores factors critical to patient medical decision-making for contralateral prophylactic mastectomy and reconstruction among women with early stage, unilateral breast cancer.; Methods: A mixed methods approach was used to gain an understanding of patien…	2016		Plastic and Reconstructive Surgery	138	1	29-40	27348637	10.1097/PRS.0000000000002263		#819	Buchanan 2016
Comparison of round smooth and shaped micro-textured implants in terms of quality of life and aesthetic outcomes in women undergoing breast reconstruction: a single-centre prospective study	Buonomo, Oreste Claudio; Morando, Ljuba; Materazzo, Marco; Vanni, Gianluca; Pistilli, Giorgio; Palla, Ludovico; Di Pasquali, Camilla; Petrella, Giuseppe	Breast cancer (BC) is the most frequent cancer among women, impacting 2.1 million women each year and having caused 627,000 deaths in 2018. In Italy, BC represents the first cancer diagnosis with 53,000 new cases in 2019 and the first cause of mortality for cancer among the female population. Breast implants represent the first reconstructive choice after mastectomy: in Italy, 411,000 prostheses …	2020		Updates in Surgery	72	2	537-546	32062785	10.1007/s13304-020-00721-w		#837	Buonomo 2020
Nipple–areola complex reconstruction improves psychosocial and sexual well-being in women treated for breast cancer	Bykowski, M. R.; Emelife, P. I.; Emelife, N. N.; Chen, W.; Panetta, N. J.; de la Cruz, C.	Introduction Women choose to undergo nipple–areola complex (NAC) reconstruction as part of breast reconstruction following breast cancer treatment. However, the effect of this procedure on psychosocial and sexual well-being is not well studied. The present study aimed to evaluate how NAC reconstruction affects patient satisfaction with regard to psychosocial and sexual well-being. Methods A retro…	2017		Journal of Plastic, Reconstructive and Aesthetic Surgery	70	2	209-214		10.1016/j.bjps.2016.10.009		#860	Bykowski 2017
Use of the BREAST-Q™ Survey in the Prospective Evaluation of Reduction Mammaplasty Outcomes	Cabral, Isaias Vieira; da Silva Garcia, Edgard; Sobrinho, Rebecca Neponucena; Pinto, Natália Lana Larcher; Juliano, Yara; Veiga-Filho, Joel; Ferreira, Lydia Masako; Veiga, Daniela Francescato	Introduction: BREAST-Q™ is a patient-reported outcomes survey instrument with a specific module that evaluates breast reduction surgery. It allows assessment of patient's satisfaction with received treatment and evaluates the impact of surgery on different aspects of the patient's quality of life. This article aims to assess the satisfaction and quality of life of patients who underwent reduction…	2018		Aesthetic Plastic Surgery	42	2	388-395	29124379	10.1007/s00266-017-1009-6		#867	Cabral 2018
Ten years experience with breast reconstruction after salvage mastectomy in previously irradiated patients: Analysis of outcomes, satisfaction and well-being	Cagli, B.; Barone, M.; Ippolito, E.; Cogliandro, A.; Silipigni, S.; Ramella, S.; Persichetti, P.	Objective: Reconstruction following mastectomy offers women an opportunity to mollify some of the emotional and aesthetic effects of this devastating disease. Patients and Methods: The authors reviewed the files of 83 patients who underwent immediate postmastectomy reconstruction with tissue expander between January of 2003 and June of 2012 at our hospital. The patients were divided into two grou…	2016		European Review for Medical and Pharmacological Sciences	20	22	4635-4641				#872	Cagli 2016
The Impact of Reconstructive Modality and Postoperative Complications on Decision Regret and Patient-Reported Outcomes following Breast Reconstruction	Cai, Lawrence; Momeni, Arash	Shared decision-making gives patients greater autonomy in their healthcare decisions; however, decisions that result in negative outcomes may lead to decision regret. The complexity of reconstructive options makes post-mastectomy breast reconstruction particularly prone to decision regret. This study's purpose was to explore the relationship between breast reconstruction modalities and degree of …	2022		Aesthetic Plastic Surgery	46	2	655-660	34845512	10.1007/s00266-021-02660-2		#876	Cai 2022
Interpreting clinical differences in BREAST-Q scores: minimal important difference	Cano, Stefan J.; Klassen, Anne F.; Scott, Amie; Alderman, Amy; Pusic, Andrea L.		2014		Plastic and Reconstructive Surgery	134	1	173e-175e	25028843	10.1097/PRS.0000000000000267		#902	Cano 2014
Comparative study of patient outcomes between direct to implant and two-stage implant-based breast reconstruction after mastectomy	Caputo, G. G.; Vigato, E.; Cordaro, E. R.; Parodi, P. C.; Governa, M.	Background: Breast reconstruction plays a central role in the outcome management of patients with breast cancer, particularly in terms of quality of life (QoL), which must be weighed carefully when considering the available surgical options. In the context of implant-based breast reconstruction, immediate replacement with prosthesis (direct-to-implant (DTI)) and acellular dermal matrix (ADM) is g…	2021	Oct	Journal of Plastic Reconstructive and Aesthetic Surgery	74	10	2573-2579	WOS:000707046600015	10.1016/j.bjps.2021.03.058		#915	Caputo 2021
Patient satisfaction and surgeon experience: a follow-up to the reduction mammaplasty learning curve study	Carty, M. J.; Duclos, A.; Gu, X.; Elele, N.; Orgill, D.	BACKGROUND: While it is known that increasing surgeon experience is correlated with improved efficiency and safety in the reduction mammaplasty procedure, it is unclear whether these improvements lead to an erosion in patient satisfaction. METHODS: The authors distributed the Breast-Q questionnaire to all patients who underwent bilateral reduction mammaplasty at their institution between 1995 and…	2012		Eplasty	12		e22	22582119			#942	Carty 2012
Subcutaneous expanders and synthetic mesh for breast reconstruction: Long-term and patient-reported BREAST-Q outcomes of a single-center prospective study	Casella, D.; Di Taranto, G.; Marcasciano, M.; Lo Torto, F.; Barellini, L.; Sordi, S.; Gaggelli, I.; Roncella, M.; Calabrese, C.; Ribuffo, D.	Recently, prepectoral breast reconstruction is experiencing a revival. Despite the growing body of early reports about subcutaneous breast reconstruction, literature lacks in long-term results and studies focusing on patient-reported outcomes and health-related quality of life. Between January 2012 and December 2016, patients undergoing mastectomy were enrolled at our institution. We selected pat…	2019		Journal of Plastic, Reconstructive and Aesthetic Surgery	72	5	805-812		10.1016/j.bjps.2018.12.018		#952	Casella 2019
Evaluation of Prepectoral Implant Placement and Complete Coverage with TiLoop Bra Mesh for Breast Reconstruction: A Prospective Study on Long-Term and Patient-Reported BREAST-Q Outcomes	Casella, Donato; Di Taranto, Giuseppe; Marcasciano, Marco; Sordi, Silvia; Kothari, Ashutosh; Kovacs, Tibor; Lo Torto, Federico; Cigna, Emanuele; Calabrese, Claudio; Ribuffo, Diego	Background: Breast reconstruction is rapidly evolving, because of the changing face of cancer surgery and the growing acceptance of acellular dermal matrices and synthetic meshes. Although some early reports showed encouraging results after prepectoral breast reconstruction, there is a paucity of data on long-term outcomes.; Methods: Between January of 2012 and March of 2015, 179 patients undergo…	2019		Plastic and Reconstructive Surgery	143	1	1e-9e	30303929	10.1097/PRS.0000000000005078		#953	Casella 2019
Nipple-sparing bilateral prophylactic mastectomy and immediate reconstruction with TiLoop® Bra mesh in BRCA1/2 mutation carriers: A prospective study of long-term and patient reported outcomes using the BREAST-Q	Casella, D.; Di Taranto, G.; Marcasciano, M.; Sordi, S.; Kothari, A.; Kovacs, T.; Lo Torto, F.; Cigna, E.; Ribuffo, D.; Calabrese, C.	Background: Although demand for prophylactic mastectomy is increasing over time among women at a high risk for breast cancer, there is a paucity of studies on long term patient-reported outcomes after this procedure. Methods: Between January 2011 and January 2015, 46 patients documented BRCA1/2 mutation carriers, eligible for prophylactic nipple-sparing mastectomy (NSM) and immediate breast prost…	2018		Breast	39		13-Aug		10.1016/j.breast.2018.02.001		#954	Casella 2018
Extended Latissimus Dorsi Kite Flap (ELD-K Flap): Revisiting an Old Place for a Total Autologous Breast Reconstruction in Patients with Medium to Large Breasts	Casella, Donato; Nanni, Jacopo; Lo Torto, Federico; Barellini, Leonardo; Redi, Ugo; Kaciulyte, Juste; Cassetti, Dario; Ribuffo, Diego; Marcasciano, Marco	Background: The latissimus dorsi (LD) flap represents one of the most reliable methods for autologous breast reconstruction. However, in many patients, the exclusive use of this technique may not guarantee the restoration of an adequate volume and projection. We report our experience with the extended latissimus dorsi kite flap (ELD-K flap), an alternative surgical approach to maximize the volume…	2021		Aesthetic Plastic Surgery	45	2	390-401	33057755	10.1007/s00266-020-01990-x		#957	Casella 2021
Latissimus Dorsi Myocutaneous Flap in Immediate Reconstruction after Salvage Mastectomy Post-Lumpectomy and Radiation Therapy	Cattelani, L.; Spotti, A.; Pedrazzi, G.; Arcuri, M. F.; Gussago, F.; Polotto, S.	Breast reconstruction after salvage mastectomy (SM) for recurrent cancer represents a challenge in preradiated patients due to the increased complication rate. Latissimus dorsi myocutaneous flap (LDMF) represents a good reconstructive option due to its versatility, safety, and adaptability. METHODS: Fifty-nine patients treated in the Breast Surgery Unit at the University Hospital of Parma (Italy)…	2019	Jul	Plast Reconstr Surg Glob Open	7	7	e2296	31942334	10.1097/gox.0000000000002296		#973	Cattelani 2019
Predictive factors of satisfaction and quality of life after immediate breast reconstruction using the BREAST-Q ©	Cereijo-Garea, Carmen; Pita-Fernández, Salvador; Acea-Nebril, Benigno; Rey-Villar, Raquel; García-Novoa, Alejandra; Varela-Lamas, Cristina; Builes-Ramirez, Sergio; Seoane-Pillado, Teresa; Balboa-Barreiro, Vanesa	Aims and Objectives: To analyse quality of life and satisfaction after immediate breast reconstruction due to cancer and its determining factors.; Background: Studying breast reconstruction is important because of its frequency and variability. In addition to the surgical results, it is necessary to analyse the quality of life and patient satisfaction using a specific tool.; Design Methods: An am…	2018		Journal of clinical nursing	27	8-Jul	1464-1474	29396899	10.1111/jocn.14291		#982	Cereijo-Garea 2018
Patient-reported outcomes following breast reconstruction surgery in a public hospital: Use of the Breast-Q questionnaire	Cha, R.; Barnes, E.; Locke, M. B.	Aim To assess patients' quality of life and satisfaction with individual outcomes following breast reconstructive surgery, using the BREAST-Q© questionnaire. Methods The BREAST-Q questionnaire was used to collect information on patients' satisfaction in various domains following breast reconstructive surgery. The questionnaire answers were entered into the Qscore Excel template. Scores for each d…	2013		New Zealand Medical Journal	126	1386	43-55				#987	Cha 2013
Outcomes of prepectoral implant-based breast reconstruction with Braxon® acellular dermal matrix—a single-centre experience	Chandarana, M.; Soumian, S.; Jafferbhoy, S.; Marla, S.; Narayanan, S.	Background: Single-stage direct-to-implant reconstruction is the most common method of reconstruction in the UK after a mastectomy. Prepectoral implant placement with full implant coverage using acellular dermal matrix (ADM) is a relatively new technique. We report on long-term outcomes of prepectoral immediate breast reconstruction (IBR) using Braxon® ADM from a single institution. Methods: All …	2019		European Journal of Plastic Surgery	42	5	431-438		10.1007/s00238-019-01512-2		#1015	Chandarana 2019
Surgical Outcomes of Implant-based Breast Reconstruction Using TiLoop Bra Mesh Combined With Pectoralis Major Disconnection	Chen, Guanglei; Zhang, Yixiao; Xue, Jinqi; Zhu, Xudong; Liu, Chao; Sun, Lisha; Gu, Xi; Zhang, Hao; Liu, Caigang	Objective: This study aimed to compare breast symmetry and patient satisfaction with breast appearance between implant-based breast reconstruction using TiLoop Bra mesh combined with pectoralis major disconnection (IMR) and conventional implant reconstruction (IR), and to analyze differences in complications.; Methods: This retrospective study included 59 patients administered IMR or IR in 2016 t…	2019		Annals of Plastic Surgery	83	4	396-400	31524731	10.1097/SAP.0000000000001867		#1069	Chen 2019
Comparisons Between Normal Body Mass Index and Overweight Patients Who Underwent Unilateral Microsurgical Breast Reconstructions	Cheng, Ming-Huei; Koide, Satomi; Chen, Courtney; Lin, Yi-Ling	Background: This study compared the outcomes of unilateral microsurgical breast reconstructions using abdomen-based flaps between normal body mass index (BMI; 18.5 < BMI < 24.9 kg/m 2 ) and overweight (25 < BMI < 29.9 kg/m 2 ) patients.; Methods: Between March 2000 and December 2015, patients who underwent unilateral breast reconstructions using abdomen-based flaps were retrospectively evaluated.…	2021		Annals of Surgical Oncology	28	1	353-362	32901309	10.1245/s10434-020-09076-3		#1095	Cheng 2021
A Comparative Analysis of Patient Satisfaction and Cosmetic Outcomes after Breast Reconstruction through BREAST-Q and the Judgment of Medical Panels: Does it Reflect Well in Terms of Aesthetics in Korean Patients?	Choi, W. J.; Song, W. J.; Kang, S. G.	Background Currently, the BREAST-Q can effectively measure patient's satisfaction on the quality of life from the patient's perspective in relation to different type of breast reconstruction. However, evaluation of patient satisfaction and cosmetic outcomes in breast reconstruction may have potential to led bias. Methods To maximize the benefits of using BREAST-Q to evaluate clinical outcome, we …	2022	Jul	Arch Plast Surg	49	4	488-493	35919544	10.1055/s-0042-1744417		#1135	Choi 2022
Patient Satisfaction and Clinical Outcomes Following 414 Breast Reductions: Application of BREAST-Q	Cogliandro, A.; Barone, M.; Cassotta, G.; Tenna, S.; Cagli, B.; Persichetti, P.	Background: The aim of this study was to measure breast satisfaction and quality of life using the BREAST-Q Reduction Module in a large sample of postoperative patients having breast reduction using the inverted T technique.; Methods: With due approval from the ethics committee of our university, 414 patients who were seen in consultation for breast reduction surgery between 2005 and 2015 perform…	2017		Aesthetic Plastic Surgery	41	2	245-249	28062965	10.1007/s00266-016-0774-y		#1206	Cogliandro 2017
Direct-to-Implant Breast Reconstruction After Unilateral and Bilateral Mastectomy: Cross-Sectional Study of Patient Satisfaction and Quality of Life with BREAST-Q	Cogliandro, A.; Salzillo, R.; Barone, M.; Tenna, S.; Cagli, B.; Persichetti, P.	Introduction Immediate single stage breast reconstruction is a challenging procedure with the goal of improving the quality of life of patients with breast cancer. The aim of this study is to evaluate using the BREAST-Q patient satisfaction, body perception and quality of life after directto-implant breast reconstruction comparing unilateral and bilateral reconstructions. Methods In this study we…			Aesthetic Plastic Surgery				WOS:000836089100003	10.1007/s00266-022-02986-5		#1209
Understanding and Optimizing the Patient Experience in Breast Reconstruction	Cohen, Wess A.; Ballard, Tiffany N. S.; Hamill, Jennifer B.; Kim, Hyungjin M.; Chen, Xiaoxue; Klassen, Anne; Wilkins, Edwin G.; Pusic, Andrea L.	Background: Optimizing the patient experience is a central pillar in healthcare quality. Although this may be recognized as important in breast reconstruction, surgeons are often unaware of how well they and members of their team achieve this goal. The objective of our study was to evaluate patient satisfaction with the experience of care in a multicenter, prospective cohort of patients undergoin…	2016		Annals of Plastic Surgery	77	2	237-241	26101986	10.1097/SAP.0000000000000550		#1215	Cohen 2016
Does Time Affect Patient Satisfaction and Health-Related Quality of Life After Reduction Mammoplasty?	Cohen, W. A.; Homel, P.; Patel, N. P.	OBJECTIVE: A total of 62,611 patients with breast hypertrophy underwent breast reduction surgery in 2013 in the United States to improve their symptoms and health-related quality of life. While multiple studies utilizing various outcome instruments demonstrate the efficacy of reductive surgery, it is presently unknown how the postoperative course affects patient satisfaction and health-related qu…	2016		Eplasty	16		e7	26819650			#1216	Cohen 2016
Analysis of satisfaction and well-being in the short follow-up from breast augmentation using the BREAST-Q, a validated survey instrument	Coriddi, M.; Angelos, T.; Nadeau, M.; Bennett, M.; Taylor, A.	Background: Improvements in satisfaction and quality of life following breast augmentation have been shown in the literature. However, few studies have used validated survey instruments. The BREAST-Q is a strong and validated questionnaire for breast augmentation. Objective: The authors implement the BREAST-Q to analyze patient-reported satisfaction and quality of life following breast augmentati…	2013		Aesthetic Surgery Journal	33	2	245-251		10.1177/1090820X12472980		#1260	Coriddi 2013
Analysis of satisfaction and well-being following breast reduction using a validated survey instrument: the BREAST-Q	Coriddi, Michelle; Nadeau, Meghan; Taghizadeh, Maakan; Taylor, Anne	Background: Breast reduction surgery has been proven in the literature to have a high rate of patient satisfaction, with improvement in quality of life. However, few studies have used validated survey instruments. The BREAST-Q is the only questionnaire to evaluate breast reduction that meets international and federal standards for questionnaire development. Therefore, the aim of this study was to…	2013		Plastic and Reconstructive Surgery	132	2	285-290	23584622	10.1097/PRS.0b013e31829587b5		#1261	Coriddi 2013
Sensation of the autologous reconstructed breast improves quality of life: a pilot study	Cornelissen, A. J. M.; Beugels, J.; van Kuijk, S. M. J.; Heuts, E. M.; Rozen, S. M.; Spiegel, A. J.; van der Hulst, Rrwj; Tuinder, S. M. H.	The number of breast cancer survivors continues to grow. Due to refinements in operating techniques, autologous breast reconstruction has become part of standard care. Impaired sensation remains a debilitating side effect with a significant impact on the quality of life. Microsurgical nerve coaptation of a sensory nerve has the potential to improve sensation of the reconstructed breast. This stud…	2018	Feb	Breast Cancer Research and Treatment	167	3	687-695	WOS:000424656700007	10.1007/s10549-017-4547-3		#1264	Cornelissen 2018
Correlation Between Financial Toxicity, Quality of Life, and Patient Satisfaction in an Insured Population of Breast Cancer Surgical Patients: A Single-Institution Retrospective Study	Coroneos, Christopher J.; Lin, Yu-Li; Sidey-Gibbons, Chris; Asaad, Malke; Chin, Brian; Boukovalas, Stefanos; Roubaud, Margaret S.; Miggins, Makesha; Baumann, Donald P.; Offodile, Anaeze C., 2nd	Background: The relationship between treatment-related, cost-associated distress "financial toxicity" (FT) and quality-of life (QOL) in breast cancer patients remains poorly characterized. This study leverages validated patient-reported outcomes measures (PROMs) to analyze the association between FT and QOL and satisfaction among women undergoing ablative breast cancer surgery.; Study Design: Thi…	2021		Journal of the American College of Surgeons	232	3	253-263	33316424	10.1016/j.jamcollsurg.2020.10.023		#1267	Coroneos 2021
Oncological safety and health-related quality of life after reconstructive breast cancer surgery	Coudé Adam, Hannah	The main aim of this thesis was to gain knowledge about the oncological safety of nipple-sparing mastectomy (NSM) with immediate implant-based reconstruction and delayed Deep Inferior Epigastric Perforator (DIEP) flap breast reconstruction. In this context, we also considered the impact of discrepancies in socioeconomic status (SES) and comorbidity. Finally, we investigated the effects of radioth…	2021			82			2021-34763-237			#1281	CoudéAdam 2021
The modified serratus anterior fascia flap improves satisfaction and long-term results in immediate implant-based breast reconstruction: A retrospective study	Cristofari, S.; Bertrand, B.; Rem, K.; Revol, M.; Stivala, A.	After immediate implant-based breast reconstruction (IIBR) following skin-sparing mastectomy, postoperative complications such as implant exposure or badly defined mammary folds can occur. Acellular dermal matrix can provide good esthetic outcomes but remain expensive. This study evaluates a new technique of one-stage IIBR by using a modified serratus anterior fascia flap (MSFF group), providing …	2021		Journal of Plastic, Reconstructive and Aesthetic Surgery	74	4	800-808		10.1016/j.bjps.2020.10.014		#1298	Cristofari 2021
Normative data for the BREAST-Q Reduction module in an Australian population	Crittenden, T.; Watson, D.; Ratcliffe, J.; Dean, N.		2018	Oct	Quality of Life Research	27		S56-S57	WOS:000445248500136			#1301	Crittenden 2018
Interpreting Differences in BREAST-Q Scores following Reduction Mammaplasty: Minimal Important Difference	Crittenden, Tamara A.; Watson, David I.; Ratcliffe, Julie; Dean, Nicola R.		2021		Plastic and Reconstructive Surgery	148	2	331e-332e	34233344	10.1097/PRS.0000000000008147		#1305	Crittenden 2021
Outcomes of Breast Reduction Surgery Using the BREAST-Q: A Prospective Study and Comparison with Normative Data	Crittenden, Tamara A.; Watson, David I.; Ratcliffe, Julie; Griffin, Philip A.; Dean, Nicola R.	Background: This study aimed to assess breast-related satisfaction and well-being in women with breast hypertrophy before and after breast reduction surgery, and to compare these scores with Australian general population norms, using the BREAST-Q Reduction module.; Methods: A prospective cohort study was conducted between March of 2010 and February of 2016. Participants self-completed the BREAST-…	2019		Plastic and Reconstructive Surgery	144	5	1034-1044	31688747	10.1097/PRS.0000000000006114		#1306	Crittenden 2019
Breast reconstruction satisfaction rates at a large county hospital	Davis, Gabrielle B.; Lang, Julie E.; Peric, Mirna; Yang, Helen; Artenstein, Daniel; Chan, Linda S.; Schooler, Wesley G.; Carey, Joseph N.	Background: It has been previously reported that the indigent patient population is less likely to seek breast reconstruction. It has also been reported that lower income women who do chose to undergo reconstruction are less satisfied with the results. This study assesses the level of breast reconstruction satisfaction in women treated at Los Angeles County Medical Center (LAC). For those women w…	2014		Annals of Plastic Surgery	72 Suppl 1		S61-S65	24691306	10.1097/SAP.0000000000000171		#1378	Davis 2014
Analysis of adolescent patient satisfaction and well-being following reduction mammaplasty using the BREAST-Q survey	Davis, M. J.; Roy, M. G.; Monson, L. A.	Background: While functional breast reduction surgery has been shown to lead to increased quality of life in adult patients, the effects of this operation has not been investigated as thoroughly in adolescent patients. This study uses the BREAST-Q, a validated, surgery-specific questionnaire, to measure changes in adolescent patient well-being and satisfaction following reduction mammaplasty. Met…	2022		Journal of Pediatric Surgery	57	3	538-543		10.1016/j.jpedsurg.2021.06.008		#1382	Davis 2022
Is satisfaction with surgeon a determining factor in patient reported outcomes in breast reconstruction?	de Blacam, C.; Healy, C.; Quinn, L.; Spillane, C.; Boyle, T.; Eadie, P. A.; Connolly, E. M.; O'Donovan, D.	Background Patient reported outcomes are increasingly being taken into account in planning health service provision. Few studies have examined how the process of care influences patients' perception of outcome. The aim of the current study was to quantify patient satisfaction with breast reconstruction and to examine the demographic, disease and process-of-care variables that contributed to satis…	2016		Journal of Plastic, Reconstructive and Aesthetic Surgery	69	9	1248-1253		10.1016/j.bjps.2016.06.018		#1397	deBlacam 2016
A five year experience of measuring clinical effectiveness in a breast reconstruction service using the BREAST-Q patient reported outcomes measure: A cohort study	Dean, N. R.; Crittenden, T.	Objective To assess the clinical effectiveness of breast reconstruction and the utility of the BREAST-Q patient-reported outcomes measure for routine patient care. Methods The BREAST-Q was administered to all patients attending a breast reconstructive service (n = 343) at a University Hospital at each visit. Results The BREAST-Q was easy to administer in a clinic setting, with a high participatio…	2016		Journal of Plastic, Reconstructive and Aesthetic Surgery	69	11	1469-1477		10.1016/j.bjps.2016.08.015		#1442	Dean 2016
Rotation flap approach mastectomy	Dean, Nicola R.; Yip, Jia Miin; Birrell, Stephen	Background: The authors present a technique for mastectomy with greater versatility for reconstruction.; Methods: The areola is marked and a vertical line is dropped medial to the breast axis, down towards the inframammary fold and laterally to the anterior axillary line. In large ptotic breasts, the markings are modified to reduce the skin envelope. The rotation flap is raised over the lateral h…	2013		ANZ Journal of Surgery	83	3	139-145	23171002	10.1111/ans.12008		#1443	Dean 2013
Deep inferior epigastric perforator free flap in elderly women for breast reconstruction: The experience of a tertiary referral center and a literature review	Dejean, M. F.; Dabi, Y.; Goutard, M.; Taveau, C. B.; Lantieri, L. A.; Lellouch, A. G.	Background: A general belief is to consider elderly patients as poor candidates for free flap reconstruction, which does not reflect our 20-year experience for breast reconstruction (BR). The aim of this study was to determine the safety and benefits of BR using deep inferior epigastric perforator (DIEP) free flap in the elderly population. Methods: We conducted a retrospective study of all conse…	2021		Breast Journal	27	9	700-705		10.1111/tbj.14273		#1455	Dejean 2021
Vertical Sculpted Pillar Reduction Mammaplasty in 317 Patients: Technique, Complications, and BREAST-Q Outcomes	Derby, B. M.; Grotting, J. C.; Redden, D. T.	Background The senior author (JCG) has described the vertical sculpted pillar breast reduction. Objectives This manuscript aimed to compare this technique's safety profile to other established techniques via complication rate reporting. Few studies have utilized the BREAST-Q for long-term outcomes reporting in bilateral reduction mammaplasty patients. BREAST-Q outcome comparisons, between cosmeti…	2016		Aesthetic Surgery Journal	36	4	417-430		10.1093/asj/sjv217		#1486	Derby 2016
Primary breast augmentation with autologous fat grafting alone: Evaluation of patient satisfaction using the BREAST-Q	Deschler, A.; Stroumza, N.; Pessis, R.; Azuelos, A.; Atlan, M.	Background: Autologous fat grafting (AFG) for primary aesthetic breast augmentation has grown in popularity over recent years but patient satisfaction has never been objectively evaluated. Objectives: The aim of the present study was to use the standardized BREAST-Q questionnaire to evaluate satisfaction in patients who had received primary aesthetic breast augmentation with AFG alone. Methods: A…	2020		Aesthetic Surgery Journal	40	11	1196-1204		10.1093/asj/sjz352		#1491	Deschler 2020
Predictive Factors of Satisfaction Following Breast Reconstruction: Do they Influence Patients?	Di Pompeo, F. S.; Barone, M.; Salzillo, R.; Cogliandro, A.; Brunetti, B.; Ciarrocchi, S.; Bonetti, M. A.; Tenna, S.; Sorotos, M.; Persichetti, P.	Introduction This study aims to analyze whether there is any patient- or treatment-related factor that can influence patients' body perception after mastectomy and autologous or implant-based breast reconstruction. Materials and Methods This retrospective cohort study included patients who underwent immediate implant-based or DIEP flap breast reconstruction. Predictive factors analyzed included c…	2022	Apr	Aesthetic Plastic Surgery	46	2	610-618	WOS:000698882700002	10.1007/s00266-021-02584-x		#1521	DiPompeo 2022
Review of 494 Consecutive Breast Augmentation Patients: System to Improve Patient Outcomes and Satisfaction	Diaz, J. F.	BACKGROUND: Breast augmentation continues to be one of the most common surgical procedures performed by plastic surgeons. As implant options expand, controlling the numerous variables required for a successful result will prove increasingly challenging. The purpose of this study was to outline specific steps that can be taken during the patient consultation and during surgery to decrease complica…	2017	Oct	Plast Reconstr Surg Glob Open	5	10	e1526	29184739	10.1097/gox.0000000000001526		#1528	Diaz 2017
Patient-Reported Outcomes in Implant-Based Breast Reconstruction Alone or in Combination with a Titanium-Coated Polypropylene Mesh - A Detailed Analysis of the BREAST-Q and Overview of the Literature	Dieterich, M.; Angres, J.; Stubert, J.; Stachs, A.; Reimer, T.; Gerber, B.	Background: Complication rates and surgical outcomes are well reported for implant-based breast reconstruction (IBBR) using supportive materials for the inferior pole of the breast. Patient-reported outcomes (PRO) are underrepresented. The aim of this study was to compare PRO in IBBR using implants alone or in combination with a synthetic mesh. Methods and Methods: PRO was measured in patients un…	2015	Jul	Geburtshilfe und Frauenheilkunde	75	7	692-701	26257406	10.1055/s-0035-1546218		#1538	Dieterich 2015
Outcomes and quality of life in immediate one-stage versus two-stage breast reconstructions without an acellular dermal matrix: 17- years of experience	Dimovska, Eleonora O. F.; Chen, Courtney; Chou, Hsu-Huan; Lin, Yi-Ling; Cheng, Ming-Huei	Background: Advantages of one-stage implant-based reconstructions include expedited surgery and recovery. This study aimed to investigate clinical and patient-reported outcomes in one-stage implant-based breast reconstructions without acellular dermal matrix (ADM).; Methods: A prospectively collected database from 2002 to 2018 was retrospectively reviewed. One-stage and two-stage groups were comp…	2021		Journal of Surgical Oncology	124	4	510-520	34133023	10.1002/jso.26568		#1550	Dimovska 2021
A prospective cohort study to analyze the interaction of tumor-to-breast volume in breast conservation therapy versus mastectomy with reconstruction	Dolen, U.; Thornton, M.; Tenenbaum, M. M.; Aripoli, A.; Patel, A.; Cyr, A. E.; Yan, Y.; Appleton, C. M.; Margenthaler, J. A.; Myckatyn, T. M.	Purpose: We explored the impact of the relative volume of a tumor versus the entire breast on outcomes in patients undergoing breast conservation therapy (BCT) versus mastectomy and reconstruction (M + R). We hypothesized that there would be a threshold tumor:breast ratio (TBR) below which patient-reported outcomes (PRO) would favor BCT and above which would favor M + R. Methods: We conducted a p…	2020		Breast Cancer Research and Treatment	181	3	611-621		10.1007/s10549-020-05639-w		#1582	Dolen 2020
Muscle-Sparing Skin-Reducing Breast Reconstruction with Pre-Pectoral Implants in Breast Cancer Patients: Long-Term Assessment of Patients’ Satisfaction and Quality of Life	Domenici, L.; Caputo, G. G.; Losco, L.; Di Taranto, G.; Lo Torto, F.; Pierazzi, D. M.; Governa, M.; Benedetti Panici, P.; Ribuffo, D.; Cigna, E.	Introduction: Breast cancer is the most frequently diagnosed tumor in women; globally, it accounts 23% of all cancer deaths. Breast reconstruction after oncologic surgery has become crucial to enhance patients’ quality of life and alleviate the psychological distress related to the disease. The aim of this study was to assess quality of life and esthetic satisfaction of breast cancer patients und…	2022		Journal of Investigative Surgery	35	4	841-847		10.1080/08941939.2021.1923874		#1585	Domenici 2022
Association of Local Therapy with Quality-of-Life Outcomes in Young Women with Breast Cancer	Dominici, L.; Hu, J.; Zheng, Y.; Kim, H. J.; King, T. A.; Ruddy, K. J.; Tamimi, R. M.; Peppercorn, J.; Schapira, L.; Borges, V. F.; Come, S. E.; Warner, E.; Wong, J. S.; Partridge, A. H.; Rosenberg, S. M.	Importance: Increasing rates of bilateral mastectomy have been most pronounced in young women with breast cancer, but the association of surgery with long-term quality of life (QOL) remains largely unknown. Objective: To examine the association of surgery with longer-term satisfaction and QOL in young breast cancer survivors. Design, Setting, and Participants: This multicenter cross-sectional stu…	2021		JAMA Surgery	156	10			10.1001/jamasurg.2021.3758		#1586	Dominici 2021
Factors Influencing the Aesthetic Outcome and Quality of Life After Breast Reconstruction: A Cross-sectional Study	Duraes, Eliana F. R.; Schwarz, Graham S.; de Sousa, Joao Batista; Duraes, Leonardo C.; Morisada, Megan; Baker, Todd; Djohan, Risal S.; Bernard, Steven L.; Moreira, Andrea A.	Background: The most important purpose of reconstruction is to increase or restore the patient's quality of life (QOL). The purpose of our study was to evaluate the QOL and aesthetic outcomes of patients after autologous versus implant-based breast reconstruction.; Methods: Patients who underwent breast reconstruction between 2009 and 2011 were included. The Breast-Q, a validated breast reconstru…	2020		Annals of Plastic Surgery	84	5	494-506	32032118	10.1097/SAP.0000000000002157		#1631	Duraes 2020
Patient Satisfaction Increases with Nipple Reconstruction following Autologous Breast Reconstruction	Egan, Katie G.; Cullom, Melissa; Nazir, Niaman; Butterworth, James A.	Background: Nipple reconstruction has been linked to patient satisfaction; however, there is debate about the validity of these findings in autologous breast reconstruction patients. This study hypothesized that satisfaction would increase with nipple reconstruction following autologous breast reconstruction.; Methods: A comparison study was performed of autologous breast reconstruction patients.…	2021		Plastic and Reconstructive Surgery	148	2	177e-184e	34133405	10.1097/PRS.0000000000008180		#1659	Egan 2021
A Comparative Analysis of Outcomes of Free Nipple Areolar Grafting in Autologous Breast Reconstruction	Egan, K. G.; Lai, E.; Holding, J.; Butterworth, J.	Background Preserving the nipple areolar complex (NAC) increases satisfaction in breast reconstruction. This study aims to describe outcomes using free NAC grafts in microvascular breast reconstruction. Methods A case-control study evaluated prospective outcomes of microvascular breast reconstruction with free NAC grafts compared with matched controls with tattoo or local flap nipple reconstructi…	2021	Jun	Journal of Reconstructive Microsurgery	37	05	458-464	WOS:000583035400003	10.1055/s-0040-1719049		#1660	Egan 2021
Breast-conserving surgery with intraoperative radiotherapy in recurrent breast cancer: the patient’s perspective	Elfgen, C.; Güth, U.; Gruber, G.; Birrer, S.; Bjelic-Radisic, V.; Fleisch, M.; Tausch, C. J.	Purpose: When ipsilateral breast-tumor recurrence (IBTR) following breast-conserving surgery (BCS) occurs, the cure of a potentially life-threatening disease is the main goal. If, however, this is diagnosed early, prognosis is still good and patient-reported outcomes become more important. Despite the fact that many patients would prefer a further BCS, international breast cancer guidelines still…	2020		Breast Cancer	27	6	1107-1113		10.1007/s12282-020-01114-y		#1692	Elfgen 2020
Quality-of-Life Outcomes between Mastectomy Alone and Breast Reconstruction: Comparison of Patient-Reported BREAST-Q and Other Health-Related Quality-of-Life Measures	Eltahir, Y.; Werners, Llch; Dreise, M. M.; van Emmichoven, I. A. Z.; Jansen, L.; Werker, P. M. N.; de Bock, G. H.	Background: Published data on quality of life in women after breast reconstruction are inconsistent. This cross-sectional study evaluated the quality of life of women after successful breast reconstruction in comparison with those who underwent mastectomy alone. Methods: The quality of life was evaluated using two validated self-report questionnaires: the BREAST-Q and the RAND-36. Demographic inf…	2013	Aug	Plastic and Reconstructive Surgery	132	2	201E-209E	WOS:000328829300002	10.1097/PRS.0b013e31829586a7		#1705	Eltahir 2013
Which Breast Is the Best? Successful Autologous or Alloplastic Breast Reconstruction: Patient-Reported Quality-of-Life Outcomes	Eltahir, Y.; Werners, Llch; Dreise, M. M.; van Emmichoven, I. A. Z.; Werker, P. M. N.; de Bock, G. H.	Background: Breast reconstruction is an appropriate option offered to women who are diagnosed with breast cancer or gene mutations. It may be accomplished with implants or autologous procedures. This cross-sectional study evaluated the satisfaction and quality of life in addition to complications and secondary corrections in women after successful autologous or alloplastic (implant) breast recons…	2015	Jan	Plastic and Reconstructive Surgery	135	1	43-50	WOS:000346911000047	10.1097/PRS.0000000000000804		#1707	Eltahir 2015
Complications and Patient-Reported Outcomes after Abdominally Based Breast Reconstruction: Results of the Mastectomy Reconstruction Outcomes Consortium Study	Erdmann-Sager, Jessica; Wilkins, Edwin G.; Pusic, Andrea L.; Qi, Ji; Hamill, Jennifer B.; Kim, Hyungjin Myra; Guldbrandsen, Gretchen E.; Chun, Yoon S.	Background: Abdominal flap reconstruction is the most popular form of autologous breast reconstruction. The current study compared complications and patient-reported outcomes after pedicled transverse rectus abdominis myocutaneous (TRAM), free TRAM, deep inferior epigastric perforator (DIEP), and superficial inferior epigastric artery (SIEA) flaps.; Methods: Patients undergoing abdominally based …	2018		Plastic and Reconstructive Surgery	141	2	271-281	29019862	10.1097/PRS.0000000000004016		#1725	Erdmann-Sager 2018
Radiotherapy in implant-based immediate breast reconstruction: Risk factors, surgical outcomes, and patient-reported outcome measures in a large Swedish multicenter cohort	Eriksson, M.; Anveden, L.; Celebioglu, F.; Dahlberg, K.; Meldahl, I.; Lagergren, J.; Eriksen, C.; De Boniface, J.	The purpose of this large cohort study was to analyze the effects of prior and postoperative radiotherapy (RT) on surgical outcomes and patient-reported outcome measures (PROMs) in implant-based immediate breast reconstruction (IBR). All breast cancer patients (n = 725, of whom 29 had bilateral IBR) operated with implant-based IBR at four Stockholm hospitals from 2007 to 2011 were included. The m…	2013		Breast Cancer Research and Treatment	142	3	591-601		10.1007/s10549-013-2770-0		#1732	Eriksson 2013
Patient-Reported Outcomes in Free-Flap Breast Reconstructive Surgery over Time (PRO-BREST)	Fontein, D. B. Y.; Oros, M.; Held, L.; Giovanoli, P.; Pusic, A. L.; Lindenblatt, N.	INTRODUCTION: Patient-reported outcomes (PROMs) are increasingly relevant to assess surgical quality and guide decisions in breast reconstruction (BR). Satisfaction with outcomes may change as time progresses. We assessed satisfaction in patients who underwent free-flap BR in the last 12 years. METHODS: All patients who underwent free-flap BR from 2006 to 2018 were invited to complete the validat…	2022	Jun	Breast Care (Basel)	17	3	272-278	35949418	10.1159/000519804		#1893	Fontein 2022
The Relationship between Animation Deformity and Patient-Reported Outcomes: Application of the BREAST-Q to a Quantitative Stratification of Animation Severity	Fracol, Megan; Qiu, Cecil S.; Chiu, Max Wen-Kuan; Feld, Lauren N.; Sood, Rachita; Mioton, Lauren M.; Kearney, Aaron; Kim, John Y. S.	Background: Animation deformity can occur following subpectoral breast reconstruction and is an oft-touted rationale for prepectoral reconstruction. Despite increasing recognition, there is a paucity of patient-reported outcome studies in women with animation deformity.; Methods: Women presenting after subpectoral implant-based breast reconstruction were evaluated for animation deformity. Video a…	2020		Plastic and Reconstructive Surgery	145	1	17-Nov	31577656	10.1097/PRS.0000000000006314		#1916	Fracol 2020
Patient-Reported Outcomes and Complications Following Breast Reconstruction: A Comparison Between Biological Matrix-Assisted Direct-to-Implant and Latissimus Dorsi Flap	Gao, P.; Bai, P.; Kong, X.; Fang, Y.; Gao, J.; Wang, J.	BACKGROUND: Implant-based breast reconstruction is increasingly becoming the most common method of postmastectomy breast reconstruction in use today. As the traditional autologous reconstruction technique, latissimus dorsi flap (LDF) is employed by surgeons for reconstruction after breast cancer surgery, including partial mastectomy, modified radical mastectomy, and others. The authors aim to com…	2022		Frontiers in Oncology	12		766076	35155227	10.3389/fonc.2022.766076		#1998	Gao 2022
Biological Matrix-Assisted One-Stage Implant-Based Breast Reconstruction Versus Two-Stage Implant-Based Breast Reconstruction: Patient-Reported Outcomes and Complications	Gao, Peng; Bai, Ping; Ren, Yinpeng; Kong, Xiangyi; Wang, Zhongzhao; Fang, Yi; Wang, Jing	Background: Biological matrix-assisted one-stage implant-based breast reconstruction (IBBR) could improve the inframammary fold to achieve good esthetic results. However, whether biological matrix-assisted one-stage IBBR yields better postoperative outcomes compared with two-stage IBBR remains unclear. We aimed to compare and analyze surgical complications and patient-reported outcomes (PROs) bas…	2021		Aesthetic Plastic Surgery	45	6	2581-2590	34350500	10.1007/s00266-021-02509-8		#1999	Gao 2021
Clinical outcomes and patient satisfaction with the use of biological and synthetic meshes in one-stage implant-based breast reconstruction	Gao, P.; Wang, X.; Bai, P.; Kong, X.; Wang, Z.; Fang, Y.; Wang, J.	Background: Biological and synthetic meshes were used to cover the damaged muscle and augment the subpectoral pocket in breast reconstruction. However, few studies have directly compared the effects of biological and synthetic meshes. This study analyzed postoperative complications and assessed the patient-reported outcomes with the use of BioDesign® Surgisis and TiLOOP Bra/TiMesh® in one-stage i…	2022		Breast Cancer	29	3	450-457		10.1007/s12282-021-01324-y		#2000	Gao 2022
Comparisons of Therapeutic and Aesthetic Effects of One-Stage Implant-Based Breast Reconstruction with and without Biological Matrix	Gao, P.; Wang, Z.; Kong, X.; Wang, X.; Fang, Y.; Wang, J.	BACKGROUND: Biological matrix can provide coverage of compromised muscle and augment the subpectoral pocket in the one-stage reconstruction. However, few studies compared one stage implant-based breast reconstruction with and without biological matrix. The primary endpoint of our study was to assess the patient-reported outcomes (PROs) based on BREAST-Q version 2.0 and analyze complications betwe…	2020		Cancer Management and Research	12		13381-13392	33402848	10.2147/cmar.S282442		#2001	Gao 2020
Long-term quality of life (BREAST-Q) in patients with mastectomy and breast reconstruction	García-Solbas, S.; Lorenzo-Liñán, M. Á; Castro-Luna, G.	(1) Background: Mastectomy is the surgical treatment of choice in 20–30% of women with breast cancer. In addition, more women are undergoing risk-reducing mastectomies. It is necessary to study these women’s quality of life and satisfaction after surgery, as studies report high percentages of dissatisfaction with the results. The publication of the BREAST-Q© questionnaire in 2009 provided a valua…	2021		International Journal of Environmental Research and Public Health	18	18			10.3390/ijerph18189707		#2011	García-Solbas 2021
Titanium-coated polypropylene mesh as innovative bioactive material in conservatives mastectomies and pre-pectoral breast reconstruction	Gentile, P.; Bernini, M.; Orzalesi, L.; Sordi, S.; Meattini, I.; Lessi, F.; Kothari, A.; Calabrese, C.	Breast reconstruction is rapidly evolving, thanks to the growing acceptance of synthetic meshes as innovative biomaterials. 276 patients undergoing mastectomy (total of 328 mastectomies) were analyzed in a retrospective observational study to evaluate the pre-pectoral immediate breast reconstruction (IBR) using an implant wrapped with Titanium-Coated Polypropylene Mesh (TCPM) vs. patients treated…	2021	Dec	Bioact Mater	6	12	4640-4653	34095622	10.1016/j.bioactmat.2021.05.002		#2052	Gentile 2021
PROMs in post-mastectomy care: Patient self-reports (BREAST-Q™) as a powerful instrument to personalize medical services	Ghilli, M.; Mariniello, M. D.; Camilleri, V.; Murante, A. M.; Ferrè, F.; Colizzi, L.; Gennaro, M.; Caligo, M. A.; Scatena, C.; Del Re, M.; Nuti, S.; Caramella, D.; Roncella, M.	One of the goals of immediate breast reconstruction (IBR) is to satisfy the patient's outcome. Recent studies therefore tended to focus on the patient's perception of the care and on the impact on quality of life using patients-reported-outcome-measures (PROMs), able to measure the health status directly without the clinician's interposition. We present a preliminary prospective study on 333 pati…	2020		European Journal of Surgical Oncology	46	6	1034-1040		10.1016/j.ejso.2019.11.504		#2069	Ghilli 2020
Long-term results measured by BREAST-Q reveal higher patient satisfaction after "autoimplant-mastopexy" than augmentation-mastopexy	Grünherz, L.; Burger, A.; Giovanoli, P.; Lindenblatt, N.	BACKGROUND: The aim of a mastopexy is to raise the breast projection, tighten the skin envelope, and place the nipples in an optimal position in projection to the inframammary fold. This procedure is often combined with prosthetic implants or an autoimplant. Given the current increasing demand for the use of autologous tissue, we evaluated mastopexies combined with either an autoimplant or prosth…	2019	Oct	Gland Surg	8	5	516-526	31741882	10.21037/gs.2019.09.05		#2196	Grünherz 2019
Transaxillary nonendoscopic subpectoral augmentation mammaplasty: A 10-year experience with gel vs saline in 2000 patients - With long-term patient satisfaction measured by the BREAST-Q	Gryskiewicz, J.; Leduc, R.	Background: Transaxillary augmentation mammaplasty (TAM) is an option for patients who wish to avoid a visible breast incision from breast augmentation (BA). Objectives: The authors compared TAM outcome data for gel and saline implants and evaluated patient satisfaction using the BREAST-Q patientreported outcome measure (BQ). Methods: In this 10-year retrospective, comparative, and cross-sectiona…	2014		Aesthetic Surgery Journal	34	5	696-713		10.1177/1090820X14530552		#2199	Gryskiewicz 2014
Outcomes analysis of patients undergoing autoaugmentation after breast implant removal	Gurunluoglu, Raffi; Sacak, Bulent; Arton, Jamie	Background: Revision breast surgery following breast augmentation secondary to capsular contracture and implant rupture is not uncommon. Breast autoaugmentation using an inferior pedicle dermoglandular flap following implant removal was used in patients who did not want new implants, and outcomes were analyzed.; Methods: Thirty-nine breasts (38 breasts bilateral, one breast unilateral) in 20 cons…	2013		Plastic and Reconstructive Surgery	132	2	304-315	23897329	10.1097/PRS.0b013e31829e7d9e		#2237	Gurunluoglu 2013
BREAST-Q and Donor Site Comparison in Bilateral Stacked Autologous Breast Reconstruction	Haddock, N. T.; Dickey, R. M.; Perez, K.; Garza, R.; Liu, Y.; Teotia, S. S.	BACKGROUND: Patients undergoing bilateral autologous breast reconstruction may benefit from increased flap volume using bilateral stacked deep inferior epigastric perforator (DIEP) and profunda artery perforator (PAP) flaps. Our aim was to characterize the donor site morbidity and patient-reported outcomes in four-flap breast reconstruction. METHODS: Retrospective review was performed for all pat…	2022	Jul	Plast Reconstr Surg Glob Open	10	7	e4413	35923986	10.1097/gox.0000000000004413		#2256	Haddock 2022
A biological or a synthetic mesh in immediate breast reconstruction? A cohort-study of long-term Health related Quality of Life (HrQoL)	Hallberg, H.; Elander, A.; Kölby, L.; Hansson, E.	Objectives: Meshes/matrices are commonly used in immediate breast reconstruction. There are few studies comparing biological and synthetic meshes and it is unknown what type of mesh gives the best long-term results. The aim of this study was to compare long-term health-related quality of life (HrQoL) and patient satisfaction in implant-based immediate breast reconstruction with a biological mesh …	2019		European Journal of Surgical Oncology	45	10	1812-1816		10.1016/j.ejso.2019.03.013		#2279	Hallberg 2019
Complications, long-term outcome and quality of life following Surgisis® and muscle-covered implants in immediate breast reconstruction: a case-control study with a 6-year follow-up	Hallberg, H.; Lewin, R.; Søfteland, M. B.; Widmark-Jensen, E.; Kogler, U.; Lundberg, J.; Hansson, E.	Background: Matrices are now commonly used in breast reconstruction, but the scientific evidence is still scares. The main aim was to compare complications and the need for corrections in immediate breast reconstruction with the porcine-derived Surgisis ® with the traditional muscle-covered technique. The secondary aim was to compare long-term quality of life and satisfaction. Methods: All consec…	2019		European Journal of Plastic Surgery	42	1	33-42		10.1007/s00238-018-1444-x		#2280	Hallberg 2019
Quality of life in breast cancer patients and surgical results of immediate tissue expander/implant-based breast reconstruction after mastectomy	Hamann, M.; Brunnbauer, M.; Scheithauer, H.; Hamann, U.; Braun, M.; Pölcher, M.	Objectives: The purpose of this study was to analyze the effects of prior radiotherapy (RT) as well as postmastectomy radiotherapy (PMRT) on patient-reported quality of life (QoL) and on surgical/aesthetic outcomes in patients with expander-/implant-based delayed immediate reconstruction (EIBR) compared to patients that underwent EIBR without any RT. Material and methods: QoL was assessed by BREA…	2019		Archives of Gynecology and Obstetrics	300	2	409-420		10.1007/s00404-019-05201-0		#2286	Hamann 2019
Long-term breast and nipple sensation after nipple-sparing mastectomy with implant reconstruction: Relevance to physical, psychosocial, and sexual well-being	Hammond, J. B.; Kandi, L. A.; Armstrong, V. L.; Kosiorek, H. E.; Rebecca, A. M.; Casey, W. J., 3rd; Kruger, E. A.; Cronin, P. A.; Pockaj, B. A.; Teven, C. M.	BACKGROUND: The effect of postoperative sensation on quality-of-life (QoL) following nipple-sparing mastectomy (NSM) with implant-based reconstruction is not well described. We evaluated the impact of breast and nipple sensation on patient QoL by using BREAST-Q. METHODS: Patients undergoing NSM with implant reconstruction from 2008 to 2020 were mailed a survey to characterize their postoperative …	2022	20-Jun	Journal of Plastic, Reconstructive & Aesthetic Surgery				35915018	10.1016/j.bjps.2022.06.034		#2299	Hammond 2022
Association of Clinical Complications of Chemotherapy and Patient-Reported Outcomes after Immediate Breast Reconstruction	Hart, S. E.; Brown, D. L.; Kim, H. M.; Qi, J.; Hamill, J. B.; Wilkins, E. G.	Importance: Women undergoing immediate breast reconstruction often require chemotherapy. The effects of chemotherapy on reconstruction are not well described. Objective: To evaluate the association of neoadjuvant and adjuvant chemotherapy with complications and patient-reported outcomes (PROs) in immediate reconstruction. Design, Setting, and Participants: The Mastectomy Reconstruction Outcomes C…	2021		JAMA Surgery	156	9	847-855		10.1001/jamasurg.2021.2239		#2356	Hart 2021
Implant based reconstruction in large ptotic breasts	Hashem, T.; Farahat, A.	Introduction: Breast reconstruction in women with large ptotic breasts is a challenging surgical procedure. Nipple sparing mastectomy is associated with increased surgical morbidity. Implant based reconstruction offers an attractive alternative in order to decrease donor site morbidity. The subpectoral pocket needs support along its inferomedial aspect. This is usually provided by acellular derma…	2020	Sep-Oct	Medical Science	24	105	3191-3198	WOS:000604259000033			#2370	Hashem 2020
Single-Surgeon Experience for Maximizing Outcomes in Implant-Based Breast Reconstruction in Chinese Patients	He, Shanshan; Yin, Jian; Sun, Jingyan; Huang, Qingfeng; Liu, Jing; Han, Chunyong; Yin, Zhuming	Introduction: Breast reconstruction for Chinese patients is vastly different given cultural differences, patient preferences, access to resources, and insurance coverage in China. Given these unique factors, a different approach for optimizing outcomes should be considered.; Methods: Retrospective review of all patients undergoing implant-based breast reconstruction from January 2013 to May 2016 …	2019		Annals of Plastic Surgery	82	3	269-273	30325835	10.1097/SAP.0000000000001645		#2407	He 2019
Comparison of outcomes between immediate implant-based and autologous reconstruction: 15-year, single-center experience in a propensity score-matched Chinese cohort	He, S. S.; Ding, B. W.; Li, G.; Huang, Y. B.; Han, C. Y.; Sun, J. Y.; Huang, Q. F.; Liu, J.; Yin, Z. M.; Wang, S.; Yin, J.	Objective: The number of immediate breast reconstruction (IBR) procedures has been increasing in China. This study aimed to investigate the oncological safety of IBR, and to compare the survival and surgical outcomes between implant-based and autologous reconstruction. Methods: Data from patients diagnosed with invasive breast cancer who underwent immediate total breast reconstruction between 200…			Cancer Biology & Medicine				WOS:000729390700001	10.20892/j.issn.2095-3941.2021.0368		#2408
A standardized patient education class as a vehicle to improving shared decision-making and increasing access to breast reconstruction	Henn, D.; Momeni, A.	Background: Shared decision-making is a key component of patient-centered care and has been shown to improve patient satisfaction and quality of life. Herein, we study the impact of a standardized patient education class for prospective breast reconstruction patients on clinic efficiency, access to care, and perception on shared decision-making. Methods: The number of new patient consultations pe…	2020		Journal of Plastic, Reconstructive and Aesthetic Surgery	73	8	1534-1539		10.1016/j.bjps.2020.02.032		#2448	Henn 2020
Inverse radiotherapy planning in reconstructive surgery for breast cancer	Hernandez, A. A. T.; Benitez, V. M. V.; Cardenas, J. C. R.; Perez, N. O.; Ibarria, N. R.; Giner, M. I. G.; Correa, P. P.; Chico, J. C. D.; Hernandez, J. R.	Background: Post-mastectomy radiotherapy reduces the risk of local-regional relapse and distant disease, and increases global survival in women with axillary involvement. With the new reconstruction techniques and increasing use of directed external radiotherapy, immediate reconstruction can be performed with good cosmetic results and low complication rates. Materials and methods: Observational s…	2019	Mar	International Journal of Surgery	63		77-82	WOS:000461663800010	10.1016/j.ijsu.2019.01.017		#2462	Hernandez 2019
Satisfaction and Quality of Life of Healthy and Unilateral Diseased BRCA1/2 Pathogenic Variant Carriers after Risk-Reducing Mastectomy and Reconstruction Using the BREAST-Q Questionnaire	Herold, N.; Hellmich, M.; Lichtenheldt, F.; Ataseven, B.; Hillebrand, V.; Wappenschmidt, B.; Schmutzler, R. K.; Rhiem, K.	Risk-reducing mastectomy (RRM) is the most efficient form of breast cancer (BC) risk reduction in BRCA1/2 pathogenic variant (pV) carriers. However, this intervention in physical integrity is associated with significant morbidity. We assessed long-term perception of satisfaction and health-related quality of life (QoL) after bilateral RRM and reconstruction using the validated BREAST-Q. We search…	2022		Genes	13	8			10.3390/genes13081357		#2470	Herold 2022
Nipple-sparing mastectomy and breast reconstruction with a deep inferior epigastric perforator flap using thoracodorsal recipient vessels and a low lateral incision	Ho, Olivia A.; Lin, Yi-Ling; Pappalardo, Marco; Cheng, Ming-Huei	Background: Nipple-sparing mastectomy poses challenges in providing esthetically-pleasing immediate autologous breast reconstruction. This study was to investigate the outcomes of nipple-sparing mastectomy with breast reconstruction using free abdominal flaps between two different recipient sites.; Methods: Between 2010 and 2016, 79 patients who underwent nipple-sparing mastectomy with autologous…	2018		Journal of Surgical Oncology	118	4	621-629	30212598	10.1002/jso.25204		#2513	Ho 2018
Efficacy of an external volume expansion device and autologous fat grafting for breast reconstruction following breast conserving surgery and total mastectomy: Small improvements in quality of life found in a prospective cohort study	Howes, B. H. L.; Watson, D. I.; Fosh, B.; Dean, N. R.	Background: Although autologous fat grafting (AFG) for breast reconstruction is feasible, the best methods have yet to be established. This study aimed to assess the efficacy of fat grafting using an external expansion device for complete breast reconstruction post breast cancer surgery hypothesizing that it would improve quality of life. Methods: A prospective cohort study was conducted in women…	2020		Journal of Plastic, Reconstructive and Aesthetic Surgery	73	1	27-35		10.1016/j.bjps.2019.07.007		#2570	Howes 2020
Vertical Augmentation Mastopexy with Implant Isolation and Tension Management	Hubbard, T. J.	BACKGROUND: The increasingly popular vertical method of mastopexy is less commonly the technique of choice in augmentation mastopexy possibly due to concerns raised in the literature. The purpose of this report is to evaluate safety and satisfaction of the author's variation of the vertical method in this combination surgery. It includes unique tension management steps and total implant isolation…	2019	Jun	Plast Reconstr Surg Glob Open	7	6	e2226	31624668	10.1097/gox.0000000000002226		#2611	Hubbard 2019
Outcomes of Breast Reconstruction After Mastectomy Using Tissue Expander and Implant Reconstruction	Huber, Katherine M.; Zemina, Kristen L.; Tugertimur, Bugra; Killebrew, Sequoya R.; Wilson, Augustine Reid; DallaRosa, Johnathon V.; Prabhakaran, Sangeetha; Dayicioglu, Deniz	Objective: Considerable attention has been given to patient-reported outcomes in breast reconstruction. The objective of this study is to evaluate the effect of postreconstruction change in breast volume on validated patient satisfaction survey scores.; Methods: Patients undergoing skin-sparing mastectomy followed by tissue expander/implant reconstruction between July 2010 and July 2014 by a sing…	2016		Annals of Plastic Surgery	76 Suppl 4		S316-S319	26678106	10.1097/SAP.0000000000000675		#2612	Huber 2016
Analysis of Aesthetic Outcomes and Patient Satisfaction After Delayed-Immediate Autologous Breast Reconstruction	Huis in 't Veld, Eva A.; Long, Chao; Sue, Gloria R.; Chattopadhyay, Arhana; Lee, Gordon K.	Background: Patients with breast cancer frequently opt to undergo breast reconstruction after mastectomy. The timing and aesthetic outcome of the breast reconstruction may be affected by the need for radiation therapy (RT). Delayed-immediate autologous reconstruction (DIAR) is a novel surgical approach for patients in whom the need for adjuvant RT after mastectomy is preoperatively unknown.; Aim:…	2018		Annals of Plastic Surgery	80	5S Suppl 5	S303-S307	29553980	10.1097/SAP.0000000000001418		#2621	Huisin'tVeld 2018
Skin-sparing mastectomy with immediate nipple reconstruction during autologous latissimus dorsi breast reconstruction: A review of patient satisfaction	Hurley, C. M.; McArdle, A.; Joyce, K. M.; O'Broin, E.	BACKGROUND: Nipple-areolar complex (NAC) reconstruction following curative mastectomy is traditionally performed as a second-stage procedure several months after initial breast reconstruction. The recent literature has documented the increasing popularity of immediate nipple reconstruction carried out simultaneously during autologous reconstruction. The aim of this study was to evaluate the surgi…	2018	Nov	Arch Plast Surg	45	6	534-541	30466233	10.5999/aps.2017.01725		#2632	Hurley 2018
A Pilot Study Evaluation of 3-Dimensional Imaging in Cosmetic Breast Augmentation: Results of a Single Surgeon 3.5-Year Retrospective Study Using the BREAST-Q Questionnaire	Hutchinson, L. E.; Castaldo, A. D.; Malone, C. H.; Sommer, N. Z.; Amalfi, A. N.	BACKGROUND: Traditional methods of breast implant size selection provide limited ability to demonstrate postoperative outcomes. Three-dimensional (3D) imaging provides an opportunity for improved patient evaluation, surgical planning, and evaluation of postoperative breast appearance. OBJECTIVES: The authors hypothesized that preoperative 3D imaging for patients undergoing breast augmentation wou…	2021	Jan	Aesthet Surg J Open Forum	3	1	ojab005	33791677	10.1093/asjof/ojab005		#2643	Hutchinson 2021
Patient-reported outcomes after choice for contralateral prophylactic mastectomy	Hwang, E. S.; Locklear, T. D.; Rushing, C. N.; Samsa, G.; Abernethy, A. P.; Hyslop, T.; Atisha, D. M.	Purpose The rate of contralateral prophylactic mastectomies (CPMs) continues to rise, although there is little evidence to support improvement in quality of life (QOL) with CPM. We sought to ascertain whether patient-reported outcomes and, more specifically, QOL differed according to receipt of CPM. Methods Volunteers recruited from the Army of Women with a history of breast cancer surgery took a…	2016		Journal of Clinical Oncology	34	13	1518-1527		10.1200/JCO.2015.61.5427		#2651	Hwang 2016
Two-stage expander/implant breast reconstruction versus prepectoral breast reconstruction with acellular dermal matrix: a cost analysis	Innocenti, A.; Melita, D.	Background: The aim of this retrospective study is to analyze and compare the cost of two-step breast reconstruction with expander/implant versus total prepectoral breast reconstruction (BR) with acellular dermal matrix (ADM). Patients’ satisfaction was also evaluated. Methods: A retrospective investigation was performed on the patients who underwent breast reconstruction between December 2017 an…	2022		European Journal of Plastic Surgery	45	4	601-615		10.1007/s00238-021-01829-x		#2680	Innocenti 2022
Immediate-implant-based-breast-reconstruction with two-stage expander-implant reconstruction versus one-stage-reconstruction with acellular dermal matrix: Analysis of patients’ satisfaction	Innocenti, A.; Melita, D.; Affortunati, M.; Susini, T.; Innocenti, M.	Background. The aim of this retrospective study is to evaluate the patient-reported outcome after immediate ADM-assisted implant-based breast reconstruction. Material and Methods: Patients underwent breast reconstruction from 2015 to 2019 have been retrospectively divided into group A (partial subpectoral implant and ADM and group B (expander/implant). For each patient we evaluated retrospectivel…	2021		Acta Biomedica	92	3			10.23750/abm.v92i3.9916		#2681	Innocenti 2021
Evaluation of Quality of Life (BREAST-Q) and Scar Quality (POSAS) after Breast Augmentation	Jawanrudi, P.; Bender, R.; Pennig, D.; Taskin, B.; Schäller, S.; Al-Malat, T.; Mannil, L.	This study examines the effects of breast augmentation on women who underwent surgery in Germany regarding their quality of life (QOL) and scar quality using patient-reported surveys. The purpose of this study was to determine if there is an increase in women's QOL after surgery compared with preoperative, and to evaluate their postoperative scar quality. METHODS: A prospective monocentric study …	2022	May	Plast Reconstr Surg Glob Open	10	5	e4313	35620506	10.1097/gox.0000000000004313		#2774	Jawanrudi 2022
Transverse Upper Gracilis Flap Breast Reconstruction: A 5-Year Consecutive Case Series of Patient-Reported Outcomes	Jessica, Anne Savage; Zhao, Jade; Mackey, Simon; Blackburn, Adam Victor	Background: The transverse upper gracilis flap is an important reconstructive option for patients who desire autologous reconstruction after mastectomy but in whom a deep inferior epigastric perforator flap is unavailable or undesirable. The authors present an analysis of outcomes and patient satisfaction results, from a consecutive series in a single institution.; Methods: Using a prospectively …	2022		Plastic and Reconstructive Surgery	150	2	258-268	35653547	10.1097/PRS.0000000000009362		#2802	Jessica 2022
Advanced Age Does Not Worsen Recovery or Long-Term Morbidity After Postmastectomy Breast Reconstruction	Johnson, Donald B.; Lapin, Brittany; Wang, Chihsiung; Yao, Katharine; Rasinski, Kenneth; Rundell, Veronica; Sisco, Mark	Purpose: Despite evidence that older women have quality-of-life outcomes similar to younger women after postmastectomy breast reconstruction (PMBR), they rarely receive it. There is a perception that PMBR in older women may result in significant physical morbidity. However, the effects of age on physical morbidity after PMBR have not been studied. This study sought to assess perceptions of recove…	2016		Annals of Plastic Surgery	76	2	164-169	25954837	10.1097/SAP.0000000000000512		#2835	Johnson 2016
Age and Body Mass Index Affect Patient Satisfaction Following Reduction Mammoplasty: A Multicenter Study Using BREAST-Q	Jørgensen, Mads Gustaf; Albertsdottir, Elin; Dalaei, Farima; Hesselfeldt-Nielsen, Jørgen; Schmidt, Volker-Jürgen; Sørensen, Jens Ahm; Toyserkani, Navid Mohamadpour	Background: Reduction mammoplasty effectively improves quality of life for women with macromastia. However, little is known whether surgical- or patient-related factors affect satisfaction.; Objective: The authors sought to investigate factors associated with altered patient satisfaction following reduction mammoplasty.; Methods: A cross-section study was performed by sending the BREAST-Q Reducti…	2021		Aesthetic Surgery Journal	41	6	NP336-NP345	33561191	10.1093/asj/sjaa395		#2858	Jørgensen 2021
Patient-Reported Satisfaction and Quality of Life in Obese Patients: A Comparison between Microsurgical and Prosthetic Implant Recipients	Kamel, George N.; Mehta, Karan; Nash, David; Jacobson, Joshua; Berk, Robin; Rizzo, Amanda M.; Greige, Nicolas; Benacquista, Teresa; Garfein, Evan S.; Weichman, Katie E.	Background: Patients undergoing autologous breast reconstruction have higher rates of patient-reported satisfaction compared to patients undergoing prosthetic reconstruction. Obesity has been shown to increase postoperative complications in both microsurgical and implant reconstructions. The authors evaluated the effects of microsurgical breast reconstruction and prosthetic breast reconstruction …	2019		Plastic and Reconstructive Surgery	144	6	960e-966e	31764628	10.1097/PRS.0000000000006201		#2903	Kamel 2019
Patient-Reported Satisfaction and Quality of Life in Postmastectomy Radiated Patients: A Comparison between Delayed and Delayed Immediate Autologous Breast Reconstruction in a Predominantly Minority Patient Population	Kamel, G. N.; Nash, D.; Jacobson, J.; Berk, R.; Mehta, K.; Benacquista, T.; Draper, L. B.; Garfein, E. S.; Weichman, K. E.	Background Delayed immediate (DI) autologous breast reconstruction consists of immediate postmastectomy tissue expander placement, radiation therapy, and subsequent autologous reconstruction. The decision between timing of reconstructive methods is challenging and remains to be elucidated. We aim to compare patient reported outcomes and quality of life between delayed and DI reconstruction. Metho…	2019		Journal of Reconstructive Microsurgery	35	6	445-451		10.1055/s-0039-1677798		#2904	Kamel 2019
Surgical and Patient Reported Outcomes After DIEP Breast Reconstruction at a Low-Volume Community Hospital Without Microvascular Fellowship Training	Kao, K. K.; Nishikawa, S. M.; Faringer, P. D.	BACKGROUND: Microsurgical breast reconstruction is typically performed at large, academic centers by fellowship-trained surgeons. This study examines surgical and patient-reported outcomes (PROs) after deep inferior epigastric perforator (DIEP) flap breast reconstruction at a community hospital by surgeons without fellowship training. METHODS: A prospective clinical database and BREAST-Q results …	2021		Eplasty	21		e9	35603019			#2922	Kao 2021
Nipple-Sparing Mastectomy versus Skin-Sparing Mastectomy: Does Saving the Nipple Impact Short- and Long-Term Patient Satisfaction?	Kelly, B. N.; Faulkner, H. R.; Smith, B. L.; Korotkin, J. E.; Lanahan, C. R.; Brown, C.; Gadd, M. A.; Specht, M. C.; Hughes, K. S.; Oseni, T. S.; Colwell, A. S.; Coopey, S. B.	Background: Nipple-sparing mastectomy (NSM) is an oncologically safe alternative to skin-sparing mastectomy (SSM). This study evaluated whether NSM patients were more satisfied than SSM patients in short- and long-term follow-up. Methods: Women who underwent NSM or SSM between 2009 and 2019 completed a postoperative BREAST-Q survey at least 1 year after surgery and patient characteristics were co…	2022		Annals of Surgical Oncology	29	2	1033-1040		10.1245/s10434-021-10767-8		#3008	Kelly 2022
Contralateral prophylactic mastectomy at the time of delayed microvascular breast reconstruction adversely affects patient-reported outcomes: A retrospective cohort study	Kerrebijn, I.; Retrouvey, H.; Härmä, M.; Sebastiampillai, S.; Zhong, T.; Hofer, S. O. P.; O'Neill, A. C.	Purpose: An increasing number of women with unilateral breast cancer are seeking bilateral mastectomies and reconstruction. At our centre, many women who have undergone previous unilateral therapeutic mastectomy request contralateral prophylactic mastectomy (CPM) at the time of delayed reconstruction. These mixed timing reconstructions are particularly challenging as patients have an immediate re…	2021		Journal of Plastic, Reconstructive and Aesthetic Surgery	74	4	785-791		10.1016/j.bjps.2020.10.020		#3031	Kerrebijn 2021
Setting up a new microsurgical breast service in a non-tertiary hospital: Is it safe, and do outcomes compare to centres of excellence?	Kiely, J.; Smith, K.; Stirrup, A.; Holmes, W. J. M.	Aims: Access to autologous reconstruction continues to be limited in some areas of the United Kingdom. This is, in part, due to the perceived difficulty offering this service outside of a large tertiary centre. We present our experience setting up a new microsurgical breast reconstruction service in a district hospital and compare our results to the published outcomes of large volume centres. Met…	2021		Journal of Plastic, Reconstructive and Aesthetic Surgery	74	9	2034-2041		10.1016/j.bjps.2020.12.095		#3069	Kiely 2021
Does 2-Stage Implant-Based Breast Reconstruction Allow for a Larger Volume of the Definite Implant Compared With 1-Stage Reconstruction?	Killaars, R. C.; Hommes, J.; van der Hulst, R. R.; Tielemans, H. J.; Negenborn, V. L.; Piatkowski, A.	Introduction: Breast reconstruction using implants is still the main breast reconstruction technique worldwide. Current debate within implant-based breast reconstruction is whether to perform a 1-stage (direct implant) or 2-stage (tissue expander/implant) reconstruction. Volume differences between a woman's native breast and changes in volume after breast reconstruction might be an important fact…	2018		Annals of Plastic Surgery	80	5	481-486	29443834	10.1097/SAP.0000000000001352		#3073	Killaars 2018
Quality of Life after Bilateral and Contralateral Prophylactic Mastectomy with Implant Reconstruction	Klapdor, R.; Weiß, C.; Kuehnle, E.; Kohls, F.; von Ehr, J.; Philippeit, A.; Hille-Betz, U.	BACKGROUND: Prophylactic mastectomy is an effective approach to breast cancer risk reduction in patients at high risk. Further studies using standardized measures for quality of life are needed to better understand the effect of prophylactic mastectomy on individual patients and, thereby, allow for better patient counseling and selection. METHODS: In this prospective study patients undergoing bil…	2020	Oct	Breast Care (Basel)	15	5	519-526	33223996	10.1159/000505449		#3148	Klapdor 2020
Differences between Breast Cancer Reconstruction and Institutionally Established Normative Data Using the BREAST-Q Reconstruction Module: A Comparative Study	Klifto, Kevin M.; Aravind, Pathik; Major, Melissa; Payne, Rachael M.; Shen, Wen; Rosson, Gedge D.; Cooney, Carisa M.; Manahan, Michele A.	Background: Evidence is limited for BREAST-Q scores in women without breast cancer or breast surgery to establish baseline values for clinical interpretation. The primary aim of this study was to compare differences in breast satisfaction and quality of life in women without breast cancer and without breast surgery to patients undergoing breast reconstruction using the BREAST-Q.; Methods: The aut…	2020		Plastic and Reconstructive Surgery	145	6	1371-1379	32459767	10.1097/PRS.0000000000006810		#3170	Klifto 2020
Quality of life and shoulder function after latissimus dorsi breast reconstruction ☆	Koh, E.; Watson, D. I.; Dean, N. R.	Background: Breast reconstruction using a latissimus dorsi flap impacts one of the principal muscles of the shoulder. There is therefore concern that this procedure could impair shoulder function. The primary objective of this study was to study the effect of breast reconstruction using the latissimus dorsi flap on patient reported shoulder function and quality of life, compared to women who unde…	2018		Journal of Plastic, Reconstructive and Aesthetic Surgery	71	9	1317-1323		10.1016/j.bjps.2018.05.011		#3200	Koh 2018
Impact of Obesity on Quality of Life After Breast Reconstruction	Koh, Eugene; Watson, David I.; Dean, Nicola R.	Background: There is an increasing prevalence of obesity in society, often associated with increased medical comorbidities and surgical complications. Some health providers are now placing a body mass index (BMI) limit on whom can be offered breast reconstruction. The objective of this study was to determine the impact of obesity on quality of life as measured by the BREAST-Q, in women undergoing…	2019		Annals of Plastic Surgery	83	6	622-628	31688108	10.1097/SAP.0000000000002122		#3201	Koh 2019
Nipple-Sparing Mastectomy and Immediate Implant-Based Breast Reconstruction: A Propensity Score Matched Analysis of Satisfaction and Health Related Quality of Life	Kokosis, G.; Stern, C. S.; Shamsunder, M. G.; Polanco, T. O.; Patel, V. M.; Slutsky, H.; Morrow, M.; Moo, T. A.; Sacchini, V.; Coriddi, M.; Cordeiro, P. G.; Matros, E.; Pusic, A.; Disa, J. J.; Mehrara, B. J.; Nelson, J. A.	BACKGROUND: Although it is intuitive that nipple-sparing mastectomy (NSM) in selected patients would result in excellent cosmetic outcomes and high patient satisfaction, studies of clinical outcomes and health-related quality of life (HRQOL) are limited and show mixed results. This study aimed to use a propensity score matching analysis to compare satisfaction and HRQOL outcomes in patients who u…	2022	15-Sep	Plastic and Reconstructive Surgery				36103660	10.1097/prs.0000000000009695		#3207	Kokosis 2022
Single Center and Surgeon's Long-Term (15-19 Years) Patient Satisfaction and Revision Rate of Round Textured Eurosilicone Breast Implants	Kooiman, L.; Torensma, B.; Stevens, H.; Van Der Lei, B.	Background: Breast augmentation is one of the most commonly performed aesthetic plastic surgical procedures, with over 250,000 procedures in the United States in 2020 alone. However, the safety of breast implants should be closely researched and monitored, especially in the long term. Objectives: This study was undertaken to evaluate the long-term results of round micro-textured Eurosilicone (Eur…	2022		Aesthetic Surgery Journal	42	5	NP282-NP292		10.1093/asj/sjab373		#3218	Kooiman 2022
Advanced Autologous Lower Dermal Sling Technique for Immediate Breast Reconstruction Surgery in Small and Non-ptotic Breasts	Koppiker, C. B.; Noor, A. U.; Dixit, S.; Busheri, L.; Sharan, G.; Dhar, U.; Allampati, H. K.; Nare, S.; Gangurde, N.	Breast reconstruction with an autologous lower dermal sling (ALDS) is an established one-stage procedure in patients with moderate to large ptotic breasts. However, this technique is difficult to perform in small and non/minimally ptotic breasts. We describe our experiences from a single institution about a novel Advanced Autologous Lower Dermal Sling (A-ALDS) technique for reconstruction in smal…	2022		Indian Journal of Surgical Oncology					10.1007/s13193-022-01524-8		#3226	Koppiker 2022
Implant-Based Breast Reconstruction with Autologous Lower Dermal Sling and Radiation Therapy Outcomes	Koppiker, C. B.; Ul Noor, A.; Dixit, S.; Mahajan, R.; Sharan, G.; Dhar, U.; Busheri, L.; Nare, S.	Immediate breast reconstruction surgery (IBRS) with a sub-pectoral placement of implant improves quality of life of patients undergoing a mastectomy. Implant-based IBRS with autologous lower dermal sling (ALDS) procedure provides an effective surgical alternative to acellular dermal matrices. However, the influence of this procedure on radiation therapy (RT) outcomes remains unclear. This study a…	2019	Dec	Indian Journal of Surgery	81	6	543-551	WOS:000501163200007	10.1007/s12262-018-1856-7		#3227	Koppiker 2019
Long-term patient-reported satisfaction after contralateral prophylactic mastectomy and implant reconstruction	Koslow, S.; Pharmer, L. A.; Scott, A. M.; Stempel, M.; Morrow, M.; Pusic, A. L.; King, T. A.	Purpose: To determine whether satisfaction and health-related quality of life (HR-QoL) differ between women who do and do not undergo contralateral prophylactic mastectomy (CPM) in the setting of implant reconstruction using the BREAST-Q, a validated patient-reported outcome instrument. Methods: From 2000 to 2007, a total of 3,874 patients with stage 0 to III unilateral breast cancer (BC) had mas…	2013		Annals of Surgical Oncology	20	11	3422-3429		10.1245/s10434-013-3026-2		#3236	Koslow 2013
Long-Term Health-Related Quality of Life after Four Common Surgical Treatment Options for Breast Cancer and the Effect of Complications: A Retrospective Patient-Reported Survey among 1871 Patients	Kouwenberg, Casimir A. E.; de Ligt, Kelly M.; Kranenburg, Leonieke W.; Rakhorst, Hinne; de Leeuw, Daniëlle; Siesling, Sabine; Busschbach, Jan J.; Mureau, Marc A. M.	Background: Differences in quality-of-life outcomes after different surgical breast cancer treatment options, including breast reconstruction, are relevant for counseling individual patients in clinical decision-making, and for (societal) evaluations such as cost-effectiveness analyses. However, current literature shows contradictory results, because of use of different patient-reported outcome m…	2020		Plastic and Reconstructive Surgery	146	1	13-Jan	32590633	10.1097/PRS.0000000000006887		#3246	Kouwenberg 2020
Breast-Related Quality of Life in Young Reduction Mammaplasty Patients: A Long-Term Follow-Up Using the BREAST-Q	Krucoff, Kate B.; Carlson, Anna R.; Shammas, Ronnie L.; Mundy, Lily R.; Lee, Hui-Jie; Georgiade, Gregory S.	Background: Reduction mammaplasty is the most effective means of improving symptoms of macromastia. Although studies have shown lasting benefits in adult patients, there is a paucity of data that explore this topic in young patients. In this study, the long-term satisfaction and well-being of young reduction mammaplasty patients was assessed.; Methods: A retrospective review was performed for all…	2019		Plastic and Reconstructive Surgery	144	5	743e-750e	31688748	10.1097/PRS.0000000000006117		#3285	Krucoff 2019
Factors Associated with Acute Postoperative Pain Following Breast Reconstruction	Kulkarni, A. R.; Pusic, A. L.; Hamill, J. B.; Kim, H. M.; Qi, J.; Wilkins, E. G.; Roth, R. S.	INTRODUCTION: Post-mastectomy breast reconstruction has become an increasingly important component of breast cancer treatment. Unfortunately, some patients experience severe postoperative pain, placing them at risk for increased clinical morbidity and the development of disabling chronic pain. In an attempt to identify at-risk patients, we prospectively evaluated patient characteristics and medic…	2017	Mar	JPRAS Open	11		13-Jan	28713853	10.1016/j.jpra.2016.08.005		#3309	Kulkarni 2017
Reduction Mammaplasty in Adolescents: A Comparison of Wise and Vertical Incision Patterns	Kulkarni, K.; Egro, F. M.; Kenny, E. M.; Stavros, A. G.; Grunwaldt, L. J.	BACKGROUND: Reduction mammaplasty was shown to ameliorate physical and psychological problems in adolescents suffering from macromastia. However, benefits of the Wise compared to the vertical incision pattern have not yet been established in this population. The aim of this study is to compare the outcomes of these 2 techniques in adolescents undergoing reduction mammaplasty. METHODS: A retrospec…	2019	Dec	Plast Reconstr Surg Glob Open	7	12	e2516	32042540	10.1097/gox.0000000000002516		#3310	Kulkarni 2019
Evaluation of Aesthetic and Quality-of-Life Results after Immediate Breast Reconstruction with Definitive Form-Stable Anatomical Implants	Kuroda, Flavia; Urban, Cicero; Zucca-Matthes, Gustavo; de Oliveira, Vilmar Marques; Arana, Gabriel Hubner; Iera, Marco; Rietjens, Mario; Santos, Gabriela; Spagnol, Caroline; de Lima, Rubens Silveira	Background: Although there are many reports on different techniques in breast reconstruction, there are few data regarding immediate breast reconstruction with definitive form-stable anatomical implants in terms of aesthetics and quality-of-life outcomes.; Methods: Ninety-four patients underwent mastectomy with immediate breast reconstruction using anatomical implants and contralateral symmetriza…	2016		Plastic and Reconstructive Surgery	137	2	278e-286e	26818317	10.1097/01.prs.0000475746.17968.f4		#3325	Kuroda 2016
Unilateral Versus Bilateral Breast Reconstruction: Is Less Really More?	Kuykendall, Lauren V.; Tugertimur, Bugra; Agoris, Corin; Bijan, Sara; Kumar, Ambuj; Dayicioglu, Deniz	Objective: Over the recent years, there has been an increase in prophylactic mastectomies with an associated increase in bilateral breast reconstruction. We aimed to compare outcomes in terms of patient satisfaction with unilateral versus bilateral breast reconstruction after deep inferior epigastric perforator (DIEP) flap and implant-based reconstruction.; Methods: Patients who underwent breast …	2017		Annals of Plastic Surgery	78	6S Suppl 5	S275-S278	28328628	10.1097/SAP.0000000000001030		#3327	Kuykendall 2017
Outcomes in deep inferior epigastric perforator flap and implant-based reconstruction: Does age really matter?	Kuykendall, L. V.; Zhang, A.; Tugertimur, B.; Bijan, S.; Agoris, C.; Kumar, A.; Dayicioglu, D.	Despite the growing elderly population, there is limited research specific to this demographic concerning breast reconstruction (BR). Lack of evidence-based BR recommendations in older populations may contribute to misconceptions and subsequent underutilization of BR, especially autologous BR. Patients who received either deep inferior epigastric perforator (DIEP) flap BR or tissue expander/impla…	2018		Cancer Control	25	1			10.1177/1073274817744603		#3328	Kuykendall 2018
Assessment of Patient Satisfaction Using a New Augmented Reality Simulation Software for Breast Augmentation: A Prospective Study	La Padula, S.; Pensato, R.; D'Andrea, F.; de Gregorio, L.; Errico, C.; Rega, U.; Canta, L.; Pizza, C.; Roccaro, G.; Billon, R.; Dibra, E.; Meningaud, J. P.; Hersant, B.	Background: Breast augmentation is one of the most frequently performed plastic surgery procedures. Providing patients with realistic 3D simulations of breast augmentation outcomes is becoming increasingly common. Until recently, such programs were expensive and required significant equipment, training, and office space. New simple user-friendly programs have been developed, but to date there rem…	2022	16-Jun	J Clin Med	11	12		35743534	10.3390/jcm11123464		#3342	LaPadula 2022
Patient reported outcome measures in breast cancer patients	Lagendijk, M.; van Egdom, L. S. E.; Richel, C.; van Leeuwen, N.; Verhoef, C.; Lingsma, H. F.; Koppert, L. B.	Introduction: In the International Consortium for Health Outcome Measures (ICHOM) breast cancer outcome set Patient Reported Outcome Measurements (PROMs) form an important but rather innovative part. Few data exist on scores per type of breast surgery and how to use scores in surgical practice. We evaluated PROM scores as well as satisfaction with and expectations of the use of PROMs in breast ca…	2018		European Journal of Surgical Oncology	44	7	963-968		10.1016/j.ejso.2018.03.009		#3356	Lagendijk 2018
Patient-Reported Outcome Measures May Add Value in Breast Cancer Surgery	Lagendijk, M.; van Egdom, L. S. E.; van Veen, F. E. E.; Vos, E. L.; Mureau, M. A. M.; van Leeuwen, N.; Hazelzet, J. A.; Lingsma, H. F.; Koppert, L. B.	Purpose: Considering the comparable prognosis in early-stage breast cancer after breast-conserving therapy (BCT) and mastectomy, quality of life should be a focus in treatment decision(s). We retrospectively collected PROs and analyzed differences per type of surgery delivered. We aimed to obtain reference values helpful in shared decision-making. Patients and Methods: pTis-T3N0-3M0 patients oper…	2018		Annals of Surgical Oncology	25	12	3563-3571		10.1245/s10434-018-6729-6		#3357	Lagendijk 2018
The Superiorly Based Partial Rectus Abdominis and External Oblique Flap for Lower Pole Coverage in Prosthetic Breast Reconstruction A Prospective Cohort Study of 47 Consecutive Flaps	Lam, Q.; Nowicki, J.; Crittenden, T.; Howes, B. H. L.; Dean, N. R.	Background This study evaluated health related quality of life and morbidity in patients who had a superiorly based partial rectus abdominis and external oblique (SPREO) flap for lower pole coverage as a component of 2-stage prosthetic breast reconstruction. Methods A prospective cohort study of patients undergoing immediate and delayed 2-stage breast reconstruction including a SPREO flap for low…	2020	Nov	Annals of Plastic Surgery	85	5	481-487	WOS:000579826000011	10.1097/SAP.0000000000002296		#3391	Lam 2020
Evaluation of satisfaction and well being with Breast-Q (c) of aesthetic breast augmentations by implants using the "Dual Plane'' technique: A serie of 191 cases	Lancien, U.; Leduc, A.; Le Dentu, H. T.; Perrot, P.; Duteille, F.	Introduction. - Dual Plane allows, according to J.B Tebbetts, to combine the advantages while reducing the drawbacks of the other implantation pockets. We assessed patient satisfaction using the Breast-Q (c) questionnaire after breast augmentation using the Dual Plane technique. Material and methods. - Our study involved evaluating data from the Breast-Q (c) questionnaire from 191 patients retros…	2021	Aug	Annales De Chirurgie Plastique Esthetique	66	4	314-319	WOS:000675816200006	10.1016/j.anplas.2020.07.008		#3401	Lancien 2021
Impact of socioeconomic status on psychological functioning in survivorship following breast cancer and reconstruction	Le, N. C. K.; Gabrick, K. S.; Chouairi, F.; Mets, E. J.; Avraham, T.; Alperovich, M.	Socioeconomic status (SES) remains an important population health risk factor and impacts a patient's experience of care during breast cancer. This study explored the relationship between SES and quality of life and satisfaction in survivorship following breast cancer and reconstruction. All patients underwent breast reconstruction at a single academic center from 2013 to 2017. Patients completed…	2020	Sep	Breast Journal	26	9	1695-1701	WOS:000528577900001	10.1111/tbj.13849		#3447	Le 2020
A Comparison of BREAST-Q Scores between Prepectoral and Subpectoral Direct-to-Implant Breast Reconstruction	Le, Nicole K.; Persing, Sarah; Dinis, Jacob; Gabrick, Kyle S.; Wu, Robin T.; Sinnott, Catherine J.; Avraham, Tomer; Young, Anke Ott; Alperovich, Michael	Background: Subpectoral breast implant placement has in recent history predominated in breast reconstruction, but there has been more recent adoption of prepectoral implant reconstruction. There has been limited study to date of patient-reported outcomes comparing the two techniques.; Methods: Patients who underwent direct-to-implant breast reconstruction between 2013 and 2018 were included in th…	2021		Plastic and Reconstructive Surgery	148	5	708e-714e	34705769	10.1097/PRS.0000000000008410		#3448	Le 2021
Long-Term Complications and Patient-Reported Outcomes After Alloplastic Breast Reconstruction	Lee, Chia-Chun; Perng, Cherng-Kang; Ma, Hsu; Wu, Szu-Hsien; Hsiao, Fu-Yin; Tseng, Ling-Ming; Tsai, Yi-Fang; Lin, Yen-Shu; Lien, Pei-Ju; Feng, Chin-Jung	Background: The most widely used method for breast reconstruction in Taiwan is alloplastic breast reconstruction, and traditionally, it can be categorized into immediate or delayed, single-stage or 2-stage procedures. We evaluated clinical outcomes and analyzed patients' self-reported satisfaction and quality of life after alloplastic breast reconstruction based on a previous preliminary study.; …	2022		Annals of Plastic Surgery	88	1s Suppl 1	S78-S84	35225852	10.1097/SAP.0000000000003114		#3465	Lee 2022
Patient-Reported Outcomes after Subpectoral Breast Augmentation with Microtextured or Macrotextured Implants Using the BREAST-Q	Leite, A. T.; Sabino-Neto, M.; Resende, V. C. L.; Veiga, D. F.; Ferreira, L. M.	Background Breast augmentation with implants is the most commonly performed cosmetic plastic surgery in Brazil and worldwide. The aim of this study was to assess patient satisfaction and quality of life following subpectoral breast augmentation with either microtextured or macrotextured implants, using the BREAST-Q. Methods A prospective study was conducted with 40 women with hypomastia undergoin…	2022	May	Arch Plast Surg	49	3	352-359	35832157	10.1055/s-0042-1748649		#3526	Leite 2022
Latissimus dorsi breast reconstruction with or without implants: A comparison between outcome and patient satisfaction	Leuzzi, S.; Stivala, A.; Shaff, J. B.; Maroccia, A.; Rausky, J.; Revol, M.; Bertrand, B.; Cristofari, S.	Background: The latissimus dorsi (LD) flap is largely used in breast reconstruction. The aim of this study is to evaluate and compare the advantage of the LD flap in association with an implant to that of LD flap in association with lipofilling to add additional volume following breast reconstruction by assessing the number of revision procedures, length of hospitalization, complication rate, and…	2019		Journal of Plastic, Reconstructive and Aesthetic Surgery	72	3	381-393		10.1016/j.bjps.2018.10.003		#3560	Leuzzi 2019
Prospective Evaluation of Health After Breast Reduction Surgery Using the Breast-Q, Short-Form 36, Breast-Related Symptoms Questionnaire, and Modified Breast Evaluation Questionnaire	Lewin, Richard; Lidén, Mattias; Lundberg, Jonas; Hansson, Emma; Selvaggi, Gennaro; Thorarinsson, Andri; Elander, Anna	Introduction: Breast hypertrophy is a condition associated with physical, psychological, and psychosocial problems. The primary aims of this study were to determine the impact of breast hypertrophy and the effects of breast reduction, performed on the basis of well-described inclusion criteria, on general and breast-related health, using both general and diagnosis-specific validated questionnaire…	2019		Annals of Plastic Surgery	83	2	143-151	31135512	10.1097/SAP.0000000000001849		#3572	Lewin 2019
Balancing Nipple and Inframammary Fold in Transaxillary Augmentation Mammaplasty with Anatomical Implant: The 'NIMF' Classification and Surgical Algorithm	Li, Chengcheng; Ji, Kai; Xu, Boyang; Du, Xingyi; Luan, Jie; Liu, Chunjun	Background: This study aims to put forward a new classification of breast asymmetry based on the relative position of the nipple and inframammary fold (IMF) and propose a surgical algorithm of determining new IMF to address breast asymmetry in patients undergoing transaxillary augmentation mammaplasty, which is named as NIMF (nipple inframammary) classification and surgical algorithm.; Methods: T…	2021		Aesthetic Plastic Surgery	45	4	1497-1506	33876287	10.1007/s00266-021-02274-8		#3580	Li 2021
Midterm follow-up results of a novel technique: Contralateral breast overlapped reconstruction after mastectomy for unilateral breast cancer	Lin, Li-Sheng; Zhang, Jin-Fan; Zheng, Zi-Fang; Li, Shuang-Qi; Jian, Chen-Xing	Background: The breasts of Oriental women are characterized by an obvious scar constitution and a relatively small mammary gland volume. Thus, plastic surgery, which is now popular in the West, is not suitable for most patients in China, and Chinese surgeons are searching for symmetrical plastic surgery options that are suitable for patients with breast tumors, unilateral breast implants and an o…	2022		Asian Journal of Surgery				35393222	10.1016/j.asjsur.2022.03.073		#3637	Lin 2022
Quality of life and patient satisfaction after microsurgical abdominal flap versus staged expander/implant breast reconstruction: A critical study of unilateral immediate breast reconstruction using patient-reported outcomes instrument BREAST-Q	Liu, C.; Zhuang, Y.; Momeni, A.; Luan, J.; Chung, M. T.; Wright, E.; Lee, G. K.	Staged expander-implant breast reconstruction (EIBR) and microsurgical abdominal flap breast reconstruction (MAFBR) are the most common modes of breast reconstruction (BR) in the United States. Whether the mode of breast reconstruction has an impact on patient quality of life (QoL) and satisfaction remains a question. A retrospective study was conducted identifying a population of 119 patients wh…	2014		Breast Cancer Research and Treatment	146	1	117-126		10.1007/s10549-014-2981-z		#3664	Liu 2014
Patients with abdominal-based free flap breast reconstruction a decade after surgery: A comprehensive long-term follow-up study	Liu, T.; Freijs, C.; Klein, H. J.; Feinbaum, A.; Svee, A.; Lorenzo, A. R.; Liss, A.; Acosta, R.; Mani, M.	Background: Abdominal-based free flap has increasingly become the gold standard for breast reconstruction, however long-term evidence of the aesthetic outcome and quality of life is lacking. The present study aims to gain an overview of patients with abdominal-based free flap breast reconstructions in a long-term perspective. Methods: Seventy-five patients who received abdominal-based free flap b…	2018		Journal of Plastic, Reconstructive and Aesthetic Surgery	71	9	1301-1309		10.1016/j.bjps.2018.06.009		#3679	Liu 2018
Flap to Mastectomy Mass: Are Higher Ratios Associated with Greater Breast Reconstruction Satisfaction?	Long, A. S.; Ching, A. H.; Hauc, S. C.; Mozaffari, M. A.; Junn, A. H.; Rivera, J. C.; Almeida, M. N.; Alper, D. P.; Allam, O.; Alperovich, M.	Background Autologous breast reconstruction is associated with superior patient-reported outcomes compared with prosthetic techniques, but little is known about the relationship between autologous flap mass and patient satisfaction. We hypothesized that a higher differential mass (ratio of flap mass to mastectomy mass) would be associated with greater satisfaction with reconstruction. Methods In …			Journal of Reconstructive Microsurgery				WOS:000852795300001	10.1055/a-1885-1540		#3717
B-Technique with dermis suspension: A new approach toward reduction mammaplasty combining short-scar with durability of results	Lutfi, D.; Turkof, E.	Background: Dermis suspensions (DM) have been introduced in reduction mammaplasties (RM) to extend the durability of the results and improve the quality of the scar. The authors present a new method of RM that consists of completing the B-method of Regnault with a well-vascularized DM. Objective: Analyze the efficacy of a reduction mammaplasty technique proposed by the authors. Methods: The autho…	2020		Journal of Plastic, Reconstructive and Aesthetic Surgery	73	5	876-884		10.1016/j.bjps.2019.11.045		#3783	Lutfi 2020
Latissimus dorsi muscle flap transfer through endoscopic approach combined with the implant after tissue expansion for breast reconstruction of mastectomy patients	Ma, Jian-Xun; Li, Bi; Xia, You-Chen; You, Wei-Tao; Zhang, Jie; Sun, Yi-Mou; Chang, Xu; Lang, Yue	Background: Implant-based breast reconstruction is easy to be performed but has flaws that an unnatural appearance might be presented when no sufficient coverage existing. While autologous tissue reconstruction also has disadvantages like donor site scar and skin patch effect. There is a demand for a new method to obtain natural and aesthetic appearance while surmounting drawbacks of conventional…	2022		BMC Surgery	22	1	10	34998369	10.1186/s12893-021-01464-0		#3794	Ma 2022
Preoperative Three-Dimensional Measurement-Based Periareolar Augmentation Mastopexy: Indication and Breast Crown Approach	Ma, Xiaomu; Xu, Boyang; Ouyang, Yiye; Du, Xingyi; Liu, Chunjun	Summary: At present, there is no uniform and quantitative indication standard for periareolar augmentation mastopexy. The authors proposed an indication algorithm and a matched approach to delineate the outer circle, to optimize the result of this operation. Five parameters, including both implant and breast characteristics, were incorporated to form an indication algorithm based on three-dimensi…	2022		Plastic and Reconstructive Surgery	150	2	310-315	35666159	10.1097/PRS.0000000000009356		#3795	Ma 2022
Patient satisfaction and health-related quality of life following breast reconstruction: patient-reported outcomes among saline and silicone implant recipients	Macadam, Sheina A.; Ho, Adelyn L.; Cook, E. F., Jr.; Lennox, Peter A.; Pusic, Andrea L.	Background: In recent years, there has been a growing acceptance of the value of breast reconstruction. The majority of women who choose to proceed will undergo alloplastic reconstruction. The primary objective of this study was to determine whether the type of implant used in alloplastic breast reconstruction has an impact on patient-reported satisfaction and quality of life.; Methods: Patients …	2010		Plastic and Reconstructive Surgery	125	3	761-771	20009795	10.1097/PRS.0b013e3181cb5cf8		#3800	Macadam 2010
Patient-reported satisfaction and health-related quality of life following breast reconstruction: a comparison of shaped cohesive gel and round cohesive gel implant recipients	Macadam, Sheina A.; Ho, Adelyn L.; Lennox, Peter A.; Pusic, Andrea L.	Background: Decision-making in breast reconstruction is complicated as women are offered an increasingly large range of options. Alloplastic surgery continues to evolve with the introduction of new prostheses to the breast reconstruction market but with limited patient-reported outcomes data. Evaluating the outcomes of surgical interventions and their impact on patients is imperative to improve t…	2013		Plastic and Reconstructive Surgery	131	3	431-441	23142936	10.1097/PRS.0b013e31827c6d55		#3801	Macadam 2013
Quality of Life and Patient-Reported Outcomes in Breast Cancer Survivors: A Multicenter Comparison of Four Abdominally Based Autologous Reconstruction Methods	Macadam, Sheina A.; Zhong, Toni; Weichman, Katie; Papsdorf, Michael; Lennox, Peter A.; Hazen, Alexes; Matros, Evan; Disa, Joseph; Mehrara, Babak; Pusic, Andrea L.	Background: Approximately 20 percent of women select autologous tissue for postmastectomy breast reconstruction, and most commonly choose the abdomen as the donor site. An increasing proportion of women are seeking muscle-sparing procedures, but the benefit remains controversial. It is therefore important to determine whether better outcomes are associated with these techniques, thereby justifyin…	2016		Plastic and Reconstructive Surgery	137	3	758-771	26910656	10.1097/01.prs.0000479932.11170.8f		#3802	Macadam 2016
Psychosocial and Aesthetic Advantages of Reconstruction after Prophylactic Mastectomy: A Quality of Life and Aesthetic Analysis	Manahan, M. A.; Baltodano, P. A.; Reinhardt, M. E.; Xie, L.; Muste, J. C.; Tajamal, R.; Mohan, R.; Flores, J. M.; Drogt, C.; Cooney, C. M.; Rosson, G. D.	Background Proper patient counseling regarding reconstruction after prophylactic mastectomy (PM) requires greater understanding of quality of life (QoL) and aesthetic outcomes. Our study evaluates these end points using the validated BREAST-Q and Garbay system. Methods We performed a retrospective chart review of 1,254 mastectomy patients (July 2008 through July 2012). Of those with completed pre…	2017		Journal of Reconstructive Microsurgery	33	7	483-492		10.1055/s-0037-1602785		#3865	Manahan 2017
One-Stage Mastopexy-Lipofilling after Implant Removal in Cosmetic Breast Surgery	Mangialardi, M. L.; Ozil, C.; Lepage, C.	Introduction Revising unsatisfactory outcomes in breast augmentation represents one of the most challenging procedures in aesthetic breast surgery. Different techniques for revising unsatisfactory outcomes in breast augmentation have been described, which can be summarized in two options: implant replacement procedures and implant explantation procedures. Implant explantation procedures can be pe…			Aesthetic Plastic Surgery				WOS:000745398000003	10.1007/s00266-021-02727-0		#3881
Prepectoral Breast Reconstruction in Nipple-Sparing Mastectomy With Immediate Mastopexy	Manrique, Oscar J.; Arif, Chaudhry; Banuelos, Joseph; Abu-Ghname, Amjed; Martinez-Jorge, Jorys; Tran, Nho V.	Background: Nipple-areola preservation positively impacts quality of life of the patients and helps them to achieve a better psychological and sexual well-being, as well as higher satisfaction with their reconstruction. Patients with large or ptotic breasts, however, represent a technical challenge to surgeons, and nipple-areola preservation may be deferred in this clinical scenario. The aim of t…	2020		Annals of Plastic Surgery	85	1	18-23	31855861	10.1097/SAP.0000000000002136		#3891	Manrique 2020
Skin-Reducing Mastectomy and Pre-pectoral Breast Reconstruction in Large Ptotic Breasts	Maruccia, Michele; Elia, Rossella; Gurrado, Angela; Moschetta, Marco; Nacchiero, Eleonora; Bolletta, Alberto; Testini, Mario; Giudice, Giuseppe	Objectives: Pre-pectoral breast reconstruction is increasingly offered to breast cancer patients, as the one-stage technique has proved surgical and oncological safety and aesthetic effectiveness. Nevertheless, there are limited data on outcomes after pre-pectoral breast reconstruction in large and ptotic breasts. The aim of the paper is to present the authors' experience in performing Wise patte…	2020		Aesthetic Plastic Surgery	44	3	664-672	31970455	10.1007/s00266-020-01616-2		#3943	Maruccia 2020
Prepectoral breast reconstruction: an ideal approach to bilateral risk-reducing mastectomy	Maruccia, M.; Elia, R.; Tedeschi, P.; Gurrado, A.; Moschetta, M.; Testini, M.; Giudice, G.	BACKGROUND: Bilateral risk-reducing mastectomy (BRRM) has increased its popularity in the last years because of its aim to minimise the chances of developing breast cancer in high-risk patients. Women undergoing this procedure must be considered highly demanding patients given the need to combine aesthetical, functional and preventive desires. This study aims to present the authors' experience in…	2021	Oct	Gland Surg	10	10	2997-3006	34804886	10.21037/gs-21-339		#3944	Maruccia 2021
The magnitude of effect of cosmetic breast augmentation on patient satisfaction and health-related quality of life	McCarthy, Colleen M.; Cano, Stefan J.; Klassen, Anne F.; Scott, Amie; Van Laeken, Nancy; Lennox, Peter A.; Cordeiro, Peter G.; Pusic, Andrea L.	Background: The objective of this study was to gain a better understanding of the magnitude of clinical change in health-related quality of life and patient satisfaction brought about by cosmetic breast augmentation.; Methods: A prospective, longitudinal study was performed. Women undergoing cosmetic breast augmentation were asked to complete the BREAST-Q Augmentation module both before and after…	2012		Plastic and Reconstructive Surgery	130	1	218-223	22743886	10.1097/PRS.0b013e318254b3bc		#3989	McCarthy 2012
Patient satisfaction with postmastectomy breast reconstruction	McCarthy, C. M.; Klassen, A. F.; Cano, S. J.; Scott, A.; Vanlaeken, N.; Lennox, P. A.; Alderman, A. K.; Mehrara, B. J.; Disa, J. J.; Cordeiro, P. G.; Pusic, A. L.	Background. At a time when the safety and effectiveness of breast implants remains under close scrutiny, it is important to provide reliable and valid evidence regarding patient outcomes. In the setting of postmastectomy reconstruction, patient satisfaction and quality of life may be the most significant outcome variables when evaluating surgical success. The objective of the current study was to…	2010		Cancer	116	24	5584-5591		10.1002/cncr.25552		#3991	McCarthy 2010
Chest and upper body morbidity following immediate postmastectomy breast reconstruction	McCarthy, C. M.; Mehrara, B. J.; Long, T.; Garcia, P.; Kropf, N.; Klassen, A. F.; Cano, S. J.; Li, Y.; Hurley, K.; Scott, A.; Disa, J. J.; Cordeiro, P. G.; Pusic, A. L.	Objective: The performance of a mastectomy for the treatment or prophylaxis of breast cancer may have long-term implications for both physical and mental well-being in women. The development of breast numbness and phantom breast sensations following mastectomy is well-known; however, relatively little is known about physical morbidity following postmastectomy breast reconstruction. The primary ob…	2014		Annals of Surgical Oncology	21	1	107-112		10.1245/s10434-013-3231-z		#3992	McCarthy 2014
Worse overall health status negatively impacts satisfaction with breast reconstruction	Mehta, S. K.; Olawoyin, O.; Chouairi, F.; Duy, P. Q.; Mets, E. J.; Gabrick, K. S.; Le, N. K.; Avraham, T.; Alperovich, M.	Background: BREAST-Q is a validated measure of patient satisfaction and health-related quality of life following breast surgery. Limited evidence exists with regard to the influence of preoperative overall health status on BREAST-Q outcomes. The American Society of Anesthesiologists (ASA) physical status classification is representative of preoperative overall health and its impact on patient-rep…	2020		Journal of Plastic, Reconstructive and Aesthetic Surgery	73	11	2056-2062		10.1016/j.bjps.2020.08.093		#4036	Mehta 2020
Patients with psychiatric illness report worse patient-reported outcomes and receive lower rates of autologous breast reconstruction	Mehta, S. K.; Sheth, A. H.; Olawoyin, O.; Chouairi, F.; Gabrick, K. S.; Allam, O.; Park, K. E.; Avraham, T.; Alperovich, M.	Psychiatric well-being impacts on general satisfaction and quality of life. This study explored how the presence of psychiatric diagnoses affects patient-reported outcomes in breast reconstruction and on selection of reconstructive modality. Patients who received breast reconstruction at a tertiary hospital between 2013 and 2018 and completed the BREAST-Q survey were included. BREAST-Q module sco…	2020		Breast Journal	26	10	1931-1936		10.1111/tbj.13936		#4037	Mehta 2020
Analysis of satisfaction after breast reduction comparing vertical scar versus inverted T-shaped technique using the Breast-Q questionnaire. Is patient satisfaction influenced by the amount of tissue removed?	Menéndez-Cardo, Aránzazu; Guillen-Grima, Francisco; Hontanilla, Bernardo	Background: Breast reduction is a procedure with a high rate of patient satisfaction. Many techniques can be used for this type of surgery; patient satisfaction can vary from one technique to another. The main aim of this study was to use Breast-Q for initial evaluation of patient satisfaction after breast reduction by either vertical or inverted-T technique and then determine if the quantity of …	2017		Journal of Plastic Surgery and Hand Surgery	51	6	414-419	28277070	10.1080/2000656X.2017.1291432		#4052	Menéndez-Cardo 2017
Multicenter evaluation of quality of life and patient satisfaction after breast reconstruction, a long-term retrospective study	Ménez, T.; Michot, A.; Tamburino, S.; Weigert, R.; Pinsolle, V.	Introduction: Breast reconstruction techniques are multiple and they should be chosen in order to improve women's satisfaction and well-being, thus obtaining a personalized treatment. This report's major purpose was to study, through the Breast-Q questionnaire, how the functional and aesthetic outcomes, as well as the complications, of the main autologous breast reconstruction techniques, can aff…	2018		Annales de Chirurgie Plastique et Esthétique	63	2	126-133	28847440	10.1016/j.anplas.2017.07.022		#4054	Ménez 2018
Immediate breast reconstruction: Comparative outcome study of one-stage direct-to-implant and two-stage/tissue expander techniques	Meshulam-Derazon, S.; Shay, T.; Lewis, S.; Adler, N.	Background: One-stage direct-to-implant post-mastectomy breast reconstruction has been gaining popularity over the traditional two-stage/tissue-expander approach. Objectives: To evaluate the outcome of the two post-mastectomy breast reconstruction procedures in terms of patient satisfaction. Methods: Clinical data were collected by file review for patients who underwent mastectomy with immediate …	2018		Israel Medical Association Journal	20	6	340-344				#4068	Meshulam-Derazon 2018
Long-Term Psychosocial Functioning in Women with Bilateral Prophylactic Mastectomy: Does Preservation of the Nipple-Areolar Complex Make a Difference?	Metcalfe, K. A.; Cil, T. D.; Semple, J. L.; Li, L. D. X.; Bagher, S.; Zhong, T.; Virani, S.; Narod, S.; Pal, T.	Introduction: Nipple-sparing prophylactic mastectomy (PM) is an option for women at high-risk for breast cancer, and may offer better cosmetic results than a skin-sparing PM where the nipple-areolar complex (NAC) is removed. However, there may be residual breast cancer risk due to the maintained NAC. It is unclear if sparing the NAC with PM impacts on psychosocial functioning, including cancer-re…	2015		Annals of Surgical Oncology	22	10	3324-3330		10.1245/s10434-015-4761-3		#4070	Metcalfe 2015
Psychosocial well-being at time of diagnosis of breast cancer affects the decision whether or not to undergo breast reconstruction	Miseré, R.; Schop, S.; Heuts, E.; de Grzymala, A. P.; van der Hulst, R.	Objectives: Numerous studies have shown that breast reconstruction after mastectomy improves QoL in breast cancer survivors. However, still about half of the patients does not opt for reconstruction. In order to accommodate suitable counseling, we should elucidate the factors that play a role in the decision-making process. This study aimed to evaluate the influence of QoL, among women diagnosed …	2020		European Journal of Surgical Oncology	46	8	1441-1445		10.1016/j.ejso.2020.02.025		#4121	Miseré 2020
Breast-related and body-related quality of life following autologous breast reconstruction is superior to implant-based breast reconstruction - A long-term follow-up study	Miseré, R. M.; van Kuijk, S. M.; Claassens, E. L.; Heuts, E. M.; Piatkowski, A. A.; van der Hulst, R. R.	Introduction: The better survival rates after breast cancer allow for setting of long-term goals, such as Quality of Life (QoL) and aesthetic outcomes following breast reconstruction. Studies find a higher breast-related QoL and greater satisfaction with breasts following autologous breast reconstruction (ABR) compared to implant-based breast reconstruction (IBR). However, aesthetic results from …	2021		Breast	59		176-182		10.1016/j.breast.2021.07.003		#4122	Miseré 2021
Patient-reported outcomes following bilateral prophylactic mastectomy and immediate breast reconstruction: comparing implant-based with autologous breast reconstruction	Misere, R. M. L.; Joosen, M. E. M.; Claassens, E. L.; de Grzymala, A. A. P.; Heuts, E. M.; van der Hulst, Rrwj	Background Since the number of breast cancer genetic gene testing is increasing, more women opt for bilateral prophylactic mastectomy (BPM) followed by breast reconstruction. However, little is known about the differences in Quality of Life (QoL) after various reconstructive surgeries in this population. In this study, the long-term breast-related, body-related, and health-related QoL between imm…			European Journal of Plastic Surgery				WOS:000767698900001	10.1007/s00238-022-01950-5		#4124
Complications, risk factors, and patients-reported outcomes after skin-sparing mastectomy followed by breast reconstruction in women with BRCA mutations	Moberg, I. O.; Bredal, I. S.; Schneider, M. R.; Tonseth, K. A.; Schlichting, E.	Background: Women with a BRCA mutation have the option of undergoing prophylactic mastectomy and immediate breast reconstruction; however, the potential negative effects of reconstruction on women's physical and psychological well-being are unclear. This study aimed to investigate complications, patient-reported pain, health-related quality-of-life (HRQoL) and satisfaction following reconstructiv…	2018		Journal of Plastic Surgery and Hand Surgery	52	4	234-239	WOS:000439894200007	10.1080/2000656X.2018.1470093		#4144	Moberg 2018
Submuscular Implant-Based Breast Reconstruction Using a Musculofascial Pocket Formed by the Pectoralis Major Muscle and the Serratus Anterior Muscle Fascia: A Novel Surgical Approach	Mok, Hsiao-Pei; Wen, Lingzhu; Lin, Xiaoyi; Lin, Xin; Liao, Ning; Zhang, Guochun	Background: Subpectoral implant-based breast reconstruction following mastectomy commonly severs the inferior border of the pectoralis major muscle for better projection of the lower pole. This can affect a patient's postoperative motor function and result in animation deformity. Implant-based breast reconstruction using partial muscle coverage with an acellular dermal matrix (ADM) can be costly.…	2022		World Journal of Surgery	46	6	1451-1456	35355101	10.1007/s00268-022-06522-z		#4163	Mok 2022
The Evolution of Breast Satisfaction and Well-Being after Breast Cancer: A Propensity-Matched Comparison to the Norm	Mundy, Lily R.; Rosenberger, Laura H.; Rushing, Christel N.; Atisha, Dunya; Pusic, Andrea L.; Hollenbeck, Scott T.; Hyslop, Terry; Hwang, E. Shelley	Background: Breast cancer survival continues to improve, with women living longer after treatment. It is not well understood how long-term satisfaction and well-being differ following treatment or how types of reconstruction differ when compared to the norm.; Methods: In a propensity-matched sample, the authors compared patient-reported outcomes in breast cancer patients at various time intervals…	2020		Plastic and Reconstructive Surgery	145	3	595-604	32097289	10.1097/PRS.0000000000006535		#4276	Mundy 2020
Patient-reported Outcomes after ADM-assisted Implant-based Breast Reconstruction: A Cross-sectional Study	Negenborn, Vera L.; Dikmans, Rieky E. G.; Bouman, Mark-Bram; Wilschut, Janneke A.; Mullender, Margriet G.; Salzberg, C. Andrew	Background: Although the use of acellular dermal matrices (ADMs) in implant-based reconstruction increases, there is a lack of studies evaluating patient-reported outcome measures after this reconstruction method. We aim to evaluate the patient satisfaction after ADM-assisted implant-based breast reconstruction (IBBR) in 1 of the largest series of patients undergoing ADM-assisted IBBR.; Methods: …	2018		Plastic and reconstructive surgery. Global open	6	2	e1654	29616167	10.1097/GOX.0000000000001654		#4354	Negenborn 2018
Quality of life and patient satisfaction after one-stage implant-based breast reconstruction with an acellular dermal matrix versus two-stage breast reconstruction (BRIOS): primary outcome of a randomised, controlled trial	Negenborn, Vera Lidwina; Young-Afat, Danny Aschwin; Dikmans, Rieky Elise Gustina; Smit, Jan Maerten; Winters, Henri Adolf Hubert; Don Griot, Johan Peter William; Twisk, Johannes Wilhelmus Rembertus; Ruhé, Pieter Quinten; Mureau, Marcus Antonius Maria; Lapid, Oren; Moerman, Esther; van Turnhout, Adriaan Anne William Martinus; Ritt, Mathias Joseph Petrus Franciscus; Bouman, Mark-Bram; Mullender, Ma…	Background: There is increasing interest in the use of acellular dermal matrices (ADMs) in implant-based breast reconstruction (IBBR). Suggested advantages are that ADMs facilitate one-stage IBBR and improve aesthetic outcomes. We compared immediate one-stage ADM-assisted IBBR with two-stage IBBR (current standard of care). Our previously reported secondary endpoint showed that one-stage ADM-assi…	2018		The Lancet. Oncology	19	9	1205-1214	30104147	10.1016/S1470-2045(18)30378-4		#4358	Negenborn 2018
Long-Term Patient-reported Outcomes Following Postmastectomy Breast Reconstruction: An 8-year Examination of 3268 Patients	Nelson, J. A.; Allen, R. J.; Polanco, T.; Shamsunder, M.; Patel, A. R.; McCarthy, C. M.; Matros, E.; Dayan, J. H.; Disa, J. J.; Cordeiro, P. G.; Mehrara, B. J.; Pusic, A. L.	Objective:To better understand the long-Term patient-reported outcomes (PROs) in satisfaction and health-related quality of life (QOL) following post-mastectomy reconstruction (PMR) using the BREAST-Q, comparing PROs from patients undergoing implant-based breast reconstruction (IBR) or autologous breast reconstruction (ABR).Summary of Background Data:Multiple studies have demonstrated growth in m…	2019		Annals of Surgery	270	3	473-483		10.1097/SLA.0000000000003467		#4366	Nelson 2019
BREAST-Q REACT: Clinical Reference Values for the BREAST-Q in Post-mastectomy Breast Reconstruction Patients	Nelson, J. A.; Chu, J. J.; McCarthy, C. M.; Stern, C. S.; Shamsunder, M. G.; Pusic, A. L.; Mehrara, B. J.	Background: The BREAST-Q is the most commonly used patient-reported outcome measure (PROM) for breast reconstruction research. However, clinical implementation of this PROM has been impeded by a lack of context for score interpretation. The aim of this study was to define reference values for the BREAST-Q at discrete timepoints following surgery, generating a tool for real-time score interpretati…	2022		Annals of Surgical Oncology	29	8	5280-5293		10.1245/s10434-022-11521-4		#4369	Nelson 2022
Association of Radiation Timing with Long-Term Satisfaction and Health-Related Quality of Life in Prosthetic Breast Reconstruction	Nelson, Jonas A.; Cordeiro, Peter G.; Polanco, Thais; Shamsunder, Meghana G.; Patel, Aadit; Allen, Robert J., Jr.; Matros, Evan; Disa, Joseph J.; Cuaron, John J.; Morrow, Monica; Mehrara, Babak J.; Pusic, Andrea L.; McCarthy, Colleen M.	Background: Radiation therapy is increasingly used after breast cancer surgery, which may impact patients' postoperative quality of life. This study assessed differences in long-term patient satisfaction and health-related quality of life after radiation therapy administered at different stages of implant-based breast reconstruction or with no radiation after surgery.; Methods: In this observatio…	2022		Plastic and Reconstructive Surgery	150	1	32e-41e	35499580	10.1097/PRS.0000000000009180		#4370	Nelson 2022
Perioperative Inpatient Opioid Consumption Following Autologous Free-Flap Breast Reconstruction Patients: An Examination of Risk and Patient-Reported Outcomes	Nelson, J. A.; Polanco, T. O.; Shamsunder, M. G.; Coriddi, M.; Matros, E.; Hicks, M. E. V.; Disa, J. J.; Mehrara, B. J.; Allen, R. J., Jr.; Dayan, J. H.; Afonso, A.	Background: The response to the unprecedented opioid crisis in the US has increased focus on multimodal pain regimens and enhanced recovery after surgery (ERAS) pathways to reduce opioid use. This study aimed to define patient and system-level factors related to perioperative consumption of opioids in autologous free-flap breast reconstruction. Methods: We conducted a retrospective study to ident…	2021		Annals of Surgical Oncology	28	12	7823-7833		10.1245/s10434-021-10023-z		#4376	Nelson 2021
Matched Preliminary Analysis of Patient-Reported Outcomes following Autologous and Implant-Based Breast Reconstruction	Nelson, J. A.; Shamsunder, M. G.; Myers, P. L.; Polanco, T. O.; Coriddi, M. R.; McCarthy, C. M.; Matros, E.; Dayan, J. H.; Disa, J. J.; Mehrara, B. J.; Pusic, A. L.; Allen, R. J., Jr.	Background: Comparisons of autologous breast reconstruction (ABR) and implant-based breast reconstruction (IBR) involve unavoidable confounders, which are often adjusted for in post hoc regression analyses. This study compared patient-reported outcomes between ABR patients and IBR patients by using propensity score matching to control for confounding variables upfront. Methods: Propensity score m…	2022		Annals of Surgical Oncology	29	8	5266-5275		10.1245/s10434-022-11504-5		#4379	Nelson 2022
Prepectoral and Subpectoral Tissue Expander-Based Breast Reconstruction: A Propensity-Matched Analysis of 90-Day Clinical and Health-Related Quality-of-Life Outcomes	Nelson, Jonas A.; Shamsunder, Meghana G.; Vorstenbosch, Joshua; Polanco, Thais O.; Matros, Evan; Coriddi, Michelle R.; Mehrara, Babak J.; Allen, Robert J., Jr.; Dayan, Joseph H.; Disa, Joseph J.	Background: Prepectoral placement of tissue expanders for two-stage implant-based breast reconstruction potentially minimizes chest wall morbidity and postoperative pain. The authors explored 90-day clinical and health-related quality-of-life outcomes for prepectoral versus subpectoral tissue expander breast reconstruction.; Methods: The authors conducted a propensity score-matching analysis (nea…	2022		Plastic and Reconstructive Surgery	149	4	607e-616e	35103644	10.1097/PRS.0000000000008892		#4380	Nelson 2022
The Impact of Obesity on Patient-Reported Outcomes Following Autologous Breast Reconstruction	Nelson, J. A.; Sobti, N.; Patel, A.; Matros, E.; McCarthy, C. M.; Dayan, J. H.; Disa, J. J.; Cordeiro, P. G.; Mehrara, B. J.; Pusic, A. L.; Allen, R. J., Jr.	Background: Obesity is a significant public health concern and clear risk factor for complications following breast reconstruction. To date, few have assessed patient-reported outcomes (PROs) focused on this key determinant. Objective: Our study aimed to investigate the impact of obesity (body mass index ≥ 30) on postoperative satisfaction and physical function utilizing the BREAST-Q in a cohort …	2020		Annals of Surgical Oncology	27	6	1877-1888		10.1245/s10434-019-08073-5		#4381	Nelson 2020
Function and Strength after Free Abdominally Based Breast Reconstruction: A 10-Year Follow-Up	Nelson, Jonas A.; Tecci, Michael G.; Lanni, Michael A.; Fischer, John P.; Fosnot, Joshua; Selber, Jesse C.; Wu, Liza C.; Serletti, Joseph M.	Background: The long-term impact of abdominally based free flap breast reconstruction is incompletely understood. The aim of this study is to provide long-term, subjective and objective health data on abdominally based free flap breast reconstruction patients, with specific attention to the effects of laterality, flap type, and obesity.; Methods: Patients were enrolled in this prospective study b…	2019		Plastic and Reconstructive Surgery	143	1	22e-31e	30431541	10.1097/PRS.0000000000005096		#4383	Nelson 2019
Breast reconstruction post mastectomy patient satisfaction and decision making	Ng, S. K.; Hare, R. M.; Kuang, R. J.; Smith, K. M.; Brown, B. J.; Hunter-Smith, D. J.	Background: Although breast reconstruction has been shown to improve psychological, physical, and sexual well-being, Australia still has one of the lowest reconstruction rates among well-developed countries. This study explores both the quality-of-life benefits of reconstruction and the factors that influence patients' decisions of whether or not to undergo reconstruction. Methods: This retrospec…	2016		Annals of Plastic Surgery	76	6	640-644		10.1097/SAP.0000000000000242		#4405	Ng 2016
The effect of breast augmentation surgery on quality of life, satisfaction, and marital life in married women using BREAST-Q as a validation tool	Noorizadeh, H.; Bari, B.	Introduction: The results of previous studies show that breast augmentation surgery is effective in improving women's satisfaction and the quality of life. The type of surgical survey tool can be effective in validating the results. The BREAST-Q is a strong and valid questionnaire that has not been performed nationwide as a breast augmentation's survey tool on the quality of life indicators. Ther…	2020	Feb	Journal of Family Medicine and Primary Care	9	2	711-713	WOS:000648430600046	10.4103/jfmpc.jfmpc_1013_19		#4452	Noorizadeh 2020
Prospective Longitudinal Patient-Reported Satisfaction and Health-Related Quality of Life following DIEP Flap Breast Reconstruction: Relationship with Body Mass Index	Ochoa, Oscar; Garza, Ramon, 3rd; Pisano, Steven; Chrysopoulo, Minas; Ledoux, Peter; Arishita, Gary; Ketchum, Norma; Michalek, Joel E.; Nastala, Chet	Background: Breast reconstruction plays a significant role in breast cancer treatment recovery. Introduction of the BREAST-Q questionnaire has facilitated quantifying patient-reported quality-of-life measures, promoting improved evidence-based clinical practice. Information regarding the effects of body mass index on patient-reported outcomes and health-related quality of life is significantly la…	2019		Plastic and Reconstructive Surgery	143	6	1589-1600	30907803	10.1097/PRS.0000000000005616		#4506	Ochoa 2019
ADM-assisted prepectoral breast reconstruction and skin reduction mastectomy: Expanding the indications for subcutaneous reconstruction	Onesti, M. G.; Di Taranto, G.; Ribuffo, D.; Scuderi, N.	Backgrounds: Recently a flood of new techniques and studies have been released for prepectoral reconstruction, following strict criteria for selection of patients undergoing skin or nipple sparing mastectomy. Nevertheless a big population of patients that would otherwise benefit from prepectoral techniques has been excluded so far. Patients and methods: Between January 2016 and February 2017, pat…	2020		Journal of Plastic, Reconstructive and Aesthetic Surgery	73	4	673-680		10.1016/j.bjps.2019.11.004		#4560	Onesti 2020
Nipple reconstruction in autologous breast reconstruction after areola-sparing mastectomy	Opsomer, D.; Vyncke, T.; Depypere, B.; Stillaert, F.; Van Landuyt, K.; Blondeel, P.	Introduction: The number of patients requesting prophylactic mastectomy with immediate reconstruction is rising. The oncological safety of techniques preserving the nipple and/or areola complex is still controversial. Nevertheless, nipple-sparing mastectomy (NSM) and areola-sparing mastectomy (ASM) are becoming increasingly popular. After ASM, traditional nipple reconstruction techniques can be a…	2021		Journal of Plastic, Reconstructive and Aesthetic Surgery	74	6	1223-1228		10.1016/j.bjps.2020.10.082		#4571	Opsomer 2021
Comparing the Lumbar and SGAP Flaps to the DIEP Flap Using the BREAST-Q	Opsomer, Dries; Vyncke, Tom; Ryx, Michelle; Stillaert, Filip; Van Landuyt, Koenraad; Blondeel, Phillip	Background: The deep inferior epigastric artery perforator (DIEP) flap is the gold standard in autologous breast reconstruction. When the abdomen is not available, alternative donor sites can be found at the buttock, the lumbar region, or the thighs. These flaps are referred to as second-choice flaps. This study compares the superior gluteal artery perforator (SGAP) flap and the lumbar artery per…	2020		Plastic and Reconstructive Surgery	146	3	276e-282e	32842100	10.1097/PRS.0000000000007094		#4572	Opsomer 2020
The Impact of Race on Perioperative and Patient-Reported Outcomes following Autologous Breast Reconstruction	Oskar, S.; Nelson, J. A.; Hicks, M. E. V.; Seier, K. P.; Tan, K. S.; Chu, J. J.; West, S.; Allen, R. J.; Barrio, A. V.; Matros, E.; Afonso, A. M.	Background: Racial disparities are evident in multiple aspects of the perioperative care of breast cancer patients, but data examining whether such differences translate to clinical and patient-reported outcomes are limited. This study examined the impact of race on perioperative outcomes in autologous breast reconstruction. Methods: A retrospective cohort study including all breast cancer patien…	2022	Jan	Plastic and Reconstructive Surgery	149	1	15-27	WOS:000732870600005	10.1097/PRS.0000000000008633		#4587	Oskar 2022
A Prospective Evaluation of Three-Dimensional Image Simulation: Patient-Reported Outcomes and Mammometrics in Primary Breast Augmentation	Overschmidt, Bo; Qureshi, Ali A.; Parikh, Rajiv P.; Yan, Yan; Tenenbaum, Marissa M.; Myckatyn, Terence M.	Background: Outcomes in primary breast augmentation depend on careful preoperative planning and clear communication between patient and surgeon. Three-dimensional imaging with computer simulation is an evolving technology with the potential to enhance the preoperative consultation for patients considering primary breast augmentation. The purpose of this study was to prospectively evaluate the imp…	2018		Plastic and Reconstructive Surgery	142	2	133e-144e	30045174	10.1097/PRS.0000000000004601		#4596	Overschmidt 2018
Factors Affecting Patient Satisfaction in Breast Reduction Surgeries: A Retrospective Clinical Study	Ozbey, Rafet; Cansel, Neslihan; Firat, Cemal; Baydemir, Muhammed Bedir	Background: Breast reduction surgeries increase the individual's comfort of life by eliminating the problems caused by breast hypertrophy. We aimed to evaluate the effects of patients' demographic and operational data on satisfaction by using Breast-Q Questionnaire.; Methods: Breast-Q Questionnaire breast reduction module was applied to patients who had undergone breast reduction surgery by a sin…	2021		Aesthetic Plastic Surgery	45	6	2658-2664	34075461	10.1007/s00266-021-02354-9		#4600	Ozbey 2021
A multi-centred sequential trial comparing PEGASUS, an intervention to promote shared decision making about breast reconstruction with usual care	Paraskeva, N.; Tollow, P.; Clarke, A.; White, P.; Powell, J. E.; Cox, D. M.; Harcourt, D. M.	Decision making about breast reconstruction (BR) is complex. The Patients’ Expectations and Goals: Assisting Shared Understanding of Surgery (PEGASUS) intervention aims to support shared decision making by helping women and clinicians clarify and discuss their expectations around reconstructive surgery. We conducted a multi-centred sequential trial comparing PEGASUS (n = 52) with usual care (UC) …	2022		Journal of Plastic, Reconstructive and Aesthetic Surgery	75	4	1342-1351		10.1016/j.bjps.2021.11.033		#4669	Paraskeva 2022
Patient-reported outcomes and satisfaction after total skin-sparing mastectomy and immediate expander-implant reconstruction	Peled, Anne Warren; Duralde, Erin; Foster, Robert D.; Fiscalini, Allison Stover; Esserman, Laura J.; Hwang, E. Shelley; Sbitany, Hani	Background: Total skin-sparing mastectomy (TSSM) with preservation of the nipple-areolar complex skin has become more widely accepted. Few studies looking at outcomes after TSSM and immediate reconstruction have focused on patient-reported outcomes and trends in satisfaction over time.; Methods: Prospective evaluation of patients undergoing TSSM and immediate expander-implant reconstruction was p…	2014		Annals of Plastic Surgery	72 Suppl 1		S48-S52	24317238	10.1097/SAP.0000000000000020		#4758	Peled 2014
Impact on Patient's Appearance Perception of Autologous and Implant Based Breast Reconstruction Following Mastectomy Using BREAST-Q	Persichetti, Paolo; Barone, Mauro; Salzillo, Rosa; Cogliandro, Annalisa; Brunetti, Beniamino; Ciarrocchi, Silvia; Alessandri Bonetti, Mario; Tenna, Stefania; Sorotos, Michail; Santanelli Di Pompeo, Fabio	Introduction: The purpose of this study is to determine if there is a better quality of life with one of the two techniques and if the results are in line with those already present in the literature. The hypothesis from which we started is to demonstrate that cancer patients who undergo a deep inferior epigastric perforator flap (DIEP) breast reconstruction surgery are more satisfied and have a …	2022		Aesthetic Plastic Surgery	46	3	1153-1163	35229192	10.1007/s00266-022-02776-z		#4781	Persichetti 2022
Patient-reported outcomes among women with unilateral breast cancer undergoing breast conservation versus single or double mastectomy	Pesce, C.; Jaffe, J.; Kuchta, K.; Yao, K.; Sisco, M.	Purpose: More women with unilateral early stage breast cancer are electing bilateral mastectomy (BM). Many cite anxiety, fear of recurrence, and certain aesthetic desires in their decision-making. Yet conflicting data exist regarding how these factors both inform and are modulated by medical decision-making, especially among women eligible for breast conservation (BCT). This study sought to asses…	2021		Breast Cancer Research and Treatment	185	2	359-369		10.1007/s10549-020-05964-0		#4785	Pesce 2021
Breast Reconstruction by Exclusive Lipofilling after Total Mastectomy for Breast Cancer: Description of the Technique and Evaluation of Quality of Life	Piffer, Alexandre; Aubry, Gabrielle; Cannistra, Claudio; Popescu, Nathalie; Nikpayam, Maryam; Koskas, Martin; Uzan, Catherine; Bichet, Jean-Christophe; Canlorbe, Geoffroy	Background: The objective of this work was to describe the technique of exclusive lipofilling in breast reconstruction after total mastectomy, to evaluate the satisfaction and quality of life of the patients, and to explore current literature on the subject.; Methods: We conducted a retrospective observational multicentric study from January 2013 to April 2020. The modalities of surgery, esthetic…	2022		Journal of personalized medicine	12	2		35207642	10.3390/jpm12020153		#4829	Piffer 2022
Comparison of Patient-reported Outcomes after Implant Versus Autologous Tissue Breast Reconstruction Using the BREAST-Q	Pirro, O.; Mestak, O.; Vindigni, V.; Sukop, A.; Hromadkova, V.; Nguyenova, A.; Vitova, L.; Bassetto, F.	BACKGROUND: The demand for reconstructive breast procedures of various types has accelerated in recent years. Coupled with increased patient expectations, it has fostered the development of oncoplastic and reconstructive techniques in breast surgery. In the setting of postmastectomy reconstruction, patient satisfaction and quality of life are the most significant outcome variables when evaluating…	2017	Jan	Plast Reconstr Surg Glob Open	5	1	e1217	28203513	10.1097/gox.0000000000001217		#4859	Pirro 2017
One-step prepectoral breast reconstruction with porcine dermal matrix-covered implant: a protective technique improving the outcome in post-mastectomy radiation therapy setting	Polotto, S.; Bergamini, M. L.; Pedrazzi, G.; Arcuri, M. F.; Gussago, F.; Cattelani, L.	BACKGROUND: Post-mastectomy radiotherapy (PMRT) applied on implant-assisted immediate breast reconstruction (IBR) involves a marked increase in complication rate. The recent opportunity of performing an ADM-assisted prepectoral breast reconstruction (PPBR) raised the hypotesis of a protective interaction between ADM and periprosthetic tissues under PMRT. METHODS: We performed a retrospective mono…	2020	Apr	Gland Surg	9	2	219-228	32420245	10.21037/gs.2020.01.16		#4880	Polotto 2020
Immediate Breast Reconstruction with Abdominal Free Flap and Adjuvant Radiotherapy: Evaluation of Quality of Life and Outcomes	Pont, Luis Parra; Marcelli, Stefano; Robustillo, Manuel; Song, Dajiang; Grandes, Daniel; Martin, Marcos; Iglesias, Israel; Aso, Jorge; Laloumet, Iñaki; Díaz, Antonio J.	Background: The effects of postoperative radiotherapy on free flap-based breast reconstruction are still controversial. Poor outcomes, breast distortion, and fat necrosis have been traditionally documented. The aim of this study was to evaluate whether adjuvant radiotherapy affects the quality of life, satisfaction, and cosmetic result in patients undergoing immediate breast reconstruction with a…	2017		Plastic and Reconstructive Surgery	140	4	681-690	28609351	10.1097/PRS.0000000000003664		#4883	Pont 2017
Clinical and patient reported outcomes in breast reconstruction using acellular dermal matrix	Powell-Brett, S.; Goh, S.	INTRODUCTION: There is a lack of published patient reported outcome measures (PROMs) for the use of acellular dermal matrix (ADM) based breast reconstruction. This cohort study reviewed our clinical outcomes and PROMs. METHODS: All patients undergoing mastectomy with ADM assisted immediate breast reconstruction under a single surgeon between June 2013 and June 2017 were included. A prospectively …	2018	Sep	JPRAS Open	17		31-38	32158829	10.1016/j.jpra.2018.06.006		#4907	Powell-Brett 2018
Destination Design msTRAM: For Greater Reconstructive Certainty	Pripotnev, S.; Williamson, J. S.	Performing delayed reconstruction to a unilateral breast while simultaneously performing a balancing procedure on the contralateral side can be the most difficult situation to achieve symmetry. We present here a novel approach to free TRAM-based breast reconstruction using reverse planning and subunit principles with simultaneous balancing reduction mastopexy and immediate nipple reconstruction. …	2021	Jul	Plast Reconstr Surg Glob Open	9	7	e3704	34422522	10.1097/gox.0000000000003704		#4922	Pripotnev 2021
Patient-reported outcomes 1 year after immediate breast reconstruction: Results of the Mastectomy Reconstruction Outcomes Consortium study	Pusic, A. L.; Matros, E.; Fine, N.; Buchel, E.; Gordillo, G. M.; Hamill, J. B.; Kim, H. M.; Qi, J.; Albornoz, C.; Klassen, A. F.; Wilkins, E. G.	Purpose: The goals of immediate postmastectomy breast reconstruction are to minimize deformity and optimize quality of life as perceived by patients. We prospectively evaluated patient-reported outcomes (PROs) in women undergoing immediate implant-based or autologous reconstruction. Methods: Women undergoing immediate postmastectomy reconstruction for invasive cancer and/or carcinoma in situ were…	2017		Journal of Clinical Oncology	35	22	2499-2506		10.1200/JCO.2016.69.9561		#4950	Pusic 2017
Comprehensive management of breast augmentation with polyacrylamide hydrogel injection based on 15 years of experience: a report on 325 cases	Qian, B.; Xiong, L.; Guo, K.; Wang, R.; Yang, J.; Wang, Z.; Tong, J.; Sun, J.	BACKGROUND: As a permanent soft tissue filler, the use of polyacrylamide hydrogel (PAAG) has been banned due to its myriad complications. However, a large number of symptomatic and asymptomatic patients whose breasts were augmented with the gel injection have continued to seek medical advice. This study aimed to explore standardized clinical management of breast augmentation with PAAG. METHODS: T…	2020	Apr	Ann Transl Med	8	7	475	32395519	10.21037/atm.2020.03.68		#4957	Qian 2020
Patient-Reported Outcomes of Aesthetics and Satisfaction in Immediate Breast Reconstruction after Nipple-Sparing Mastectomy with Implants and Fat Grafting	Qureshi, A. A.; Odom, E. B.; Parikh, R. P.; Myckatyn, T. M.; Tenenbaum, M. M.	Background: Direct-to-implant (DTI) and tissue expander/implant (TE/I) reconstructions are the most common implant-based reconstructions after nipple-sparing mastectomy (NSM). However, there are little data beyond complication rates comparing these options. Fat grafting has emerged as an adjunct in NSM reconstructions to improve aesthetic results; however, its impact on patient perceptions of aes…	2017		Aesthetic Surgery Journal	37	9	999-1008		10.1093/asj/sjx048		#4972	Qureshi 2017
Sexual Well-Being After Nipple-Sparing Mastectomy: Does Preservation of the Nipple Matter?	Racz, Jennifer M.; Harless, Christin A.; Hoskin, Tanya L.; Day, Courtney N.; Nguyen, Minh-Doan T.; Harris, Ann M.; Boughey, Judy C.; Hieken, Tina J.; Degnim, Amy C.	Introduction: The primary aim of this study was to evaluate patient-reported outcome measures in patients undergoing mastectomy with and without breast reconstruction (immediate or delayed) with and without nipple preservation.; Methods: All female patients undergoing mastectomy between 2011 and 2015 at Mayo Clinic Rochester were identified and were mailed the BREAST-Q survey. Breast satisfaction…	2022		Annals of Surgical Oncology				35385996	10.1245/s10434-022-11578-1		#4978	Racz 2022
Breast augmentation surgery using an inframammary fold incision in Southeast Asian women: Patient-reported outcomes	Randquist, C.; Por, Y. C.; Yeow, V.; Maglambayan, J.; Simonyi, S.	BACKGROUND: This analysis presents patient-reported outcomes of breast augmentation procedures performed in Singapore using an inframammary fold incision and the "5 Ps" best practice principles for breast augmentation. These data are the first of their kind in Southeast Asian patients. METHODS: Through a retrospective chart review, patients who underwent primary breast augmentation with anatomica…	2018	Jul	Arch Plast Surg	45	4	367-374	30037199	10.5999/aps.2018.00045		#5024	Randquist 2018
Nipple-Sparing Skin-Reducing Mastectomy for Women with Large and Ptotic Breasts: a 6-Year, Single-Centre Experience with the Bipedicled Dermal Flap Approach	Rapisarda, I. F.; Cook, L. J.; Gilani, S. N. S.; Bonomi, R.	We are reporting outcomes of our 6-year experience with a modification of McKissock's bipedicled mastopexy reduction approach to perform nipple-sparing skin-reducing mastectomy (NSSRM) and immediate implant-based reconstruction in patients with large, ptotic breasts. Personal design and surgical approach of two senior surgeons (RB and IFR) are reported. Patient inclusion criteria are as follows: …	2021	Jun	Indian Journal of Surgery	83	SUPPL 2	446-453	WOS:000607767400002	10.1007/s12262-021-02725-1		#5031	Rapisarda 2021
Impact of Contralateral Symmetry Procedures on Long-Term Patient-Reported Outcomes following Unilateral Prosthetic Breast Reconstruction	Razdan, S. N.; Panchal, H.; Albornoz, C. R.; Pusic, A. L.; McCarthy, C. C.; Cordeiro, P. G.; Disa, J. J.; Mehrara, B. J.; Matros, E.	Background One aim of unilateral postmastectomy breast reconstruction (BR) is to restore symmetry with the contralateral breast. As such, unilateral prosthetic reconstruction often requires a contralateral symmetry procedure (CSP). There is sparse literature on the impact of CSPs on long-term patient-reported outcomes (PROs) such as satisfaction and health-related quality of life (HRQoL). This st…	2019		Journal of Reconstructive Microsurgery	35	2	124-128		10.1055/s-0038-1667365		#5056	Razdan 2019
Optimizing DIEP Flap Insetting for Immediate Unilateral Breast Reconstruction: A Prospective Cohort Study of Patient-Reported Aesthetic Outcomes	Razzano, Sergio; Marongiu, Francesco; Wade, Ryckie; Figus, Andrea	Background: To improve the aesthetic outcome of deep inferior epigastric perforator (DIEP) flap breast reconstruction, flaps should be tailored to the patient's characteristics. A single method of DIEP flap insetting will not suffice for all women seeking breast reconstruction. The authors share the outcomes of a prospective longitudinal study on DIEP flap insetting and present an algorithm for r…	2019		Plastic and Reconstructive Surgery	143	2	261e-270e	30688877	10.1097/PRS.0000000000005277		#5060	Razzano 2019
Higher reconstruction failure and less patient-reported satisfaction after post mastectomy radiotherapy with immediate implant-based breast reconstruction compared to immediate autologous breast reconstruction	Reinders, F. C. J.; Young-Afat, D. A.; Batenburg, M. C. T.; Bruekers, S. E.; van Amerongen, E. A.; Macaré van Maurik, J. F. M.; Braakenburg, A.; Zonnevylle, E.; Hoefkens, M.; Teunis, T.; Verkooijen, H. M.; van den Bongard, H. J. G. D.; Maarse, W.	Purpose: To improve shared decision making, clinical- and patient-reported outcomes between immediate implant-based and autologous breast reconstruction followed by postmastectomy radiotherapy (PMRT) were compared. Methods: All women with in situ and/or invasive breast cancer who underwent skin sparing mastectomy with immediate breast reconstruction (IBR) (autologous- or implant based, one- or tw…	2020		Breast Cancer	27	3	435-444		10.1007/s12282-019-01036-4		#5095	Reinders 2020
Good health-related quality-of-life and high patient-reported satisfaction after delayed breast reconstruction with pedicled flaps from the back	Rindom, M. B.; Gunnarsson, G. L.; Lautrup, M. D.; Tos, T.; Holmich, L. R.; Sorensen, J. A.; Thomsen, J. B.	Background: This paper presents the results of a randomized controlled trial (RCT) that focus on health-related quality-of-life (QoL) and patient-reported satisfaction following breast reconstruction with pedicled flaps from the back. Materials & Methods: We included women for unilateral delayed breast reconstruction. Patients were randomized to reconstruction by either a latissimus dorsi (LD) fl…	2021	Aug	Journal of Plastic Reconstructive and Aesthetic Surgery	74	8	1752-1757	WOS:000677481000006	10.1016/j.bjps.2020.12.019		#5145	Rindom 2021
The impact of age on patient-reported outcomes after oncoplastic versus conventional breast cancer surgery	Ritter, M.; Ling, B. M.; Oberhauser, I.; Montagna, G.; Zehnpfennig, L.; Lévy, J.; Soysal, S. D.; Castrezana, L. L.; Müller, M.; Schwab, F. D.; Kurzeder, C.; Haug, M.; Weber, W. P.; Kappos, E. A.	Purpose: Some studies have indicated age-specific differences in quality of life (QoL) among breast cancer (BC) patients. The aim of this study was to compare patient-reported outcomes after conventional and oncoplastic breast surgery in two distinct age groups. Methods: Patients who underwent oncoplastic and conventional breast surgery for stage I-III BC, between 6/2011–3/2019, were identified f…	2021		Breast Cancer Research and Treatment	187	2	437-446		10.1007/s10549-021-06126-6		#5151	Ritter 2021
Quality of life before reconstructive breast surgery: FA preoperative comparison of patients with immediate, delayed, and major revision reconstruction	Rosson, G. D.; Shridharani, S. M.; Magarakis, M.; Manahan, M. A.; Basdag, B.; Gilson, M. M.; Pusic, A. L.	Background: Women undergo breast reconstruction at different time-points in their cancer care; knowing patients' preoperative quality of life (QoL) is critical in the overall care of the patient with breast cancer. Our objective was to describe presurgical QoL among women undergoing immediate, delayed, or major revision breast reconstructive surgery at our institution. Methods: From March 2008 to…	2013		Microsurgery	33	4	253-258		10.1002/micr.22081		#5221	Rosson 2013
Skin-Reducing Mastectomy with Immediate Prepectoral Reconstruction: Surgical, Aesthetic, and Patient-Reported Outcomes with and without Dermal Matrices	Safran, Tyler; Al-Halabi, Becher; Viezel-Mathieu, Alex; Boileau, Jean-François; Dionisopoulos, Tassos	Background: Prepectoral breast reconstruction is being increasingly popularized, largely because of technical advances. Patients with ptotic breasts and active cancer require mastectomies through a mastopexy excision pattern to achieve proper pocket control in a prepectoral single-stage operation. This article presents a single-surgeon experience with direct-to-implant, prepectoral reconstruction…	2021		Plastic and Reconstructive Surgery	147	5	1046-1057	33835085	10.1097/PRS.0000000000007899		#5287	Safran 2021
Direct to Implant Breast Reconstruction With Prepectoral Micropolyurethane Foam-Coated Implant: Analysis of Patient Satisfaction	Salgarello, M.; Pagliara, D.; Adesi, L. B.; Visconti, G.; Wild, J. B.; Matey, P.	We report our experience in direct-to-implant breast reconstruction with prepectoral polyurethane implants, emphasizing the quality of life impact and the correlation between mastectomy flap thickness and satisfaction with breast. Background: Immediate implant reconstruction after mastectomy with submuscular implant placement is widely used in order to avoid implant exposure, capsular contracture…	2021	Aug	Clinical Breast Cancer	21	4	E454-E461	WOS:000687701700015	10.1016/j.clbc.2021.01.015		#5318	Salgarello 2021
Fat grafting and breast reconstruction with implant: another option for irradiated breast cancer patients	Salgarello, Marzia; Visconti, Giuseppe; Barone-Adesi, Liliana	Background: In postmastectomy radiated patients, autologous tissue reconstruction is preferred over implant reconstruction, because the latter is associated with a higher rate of postoperative complications. Autologous tissue reconstruction, however, is not always feasible and is sometimes refused by the patient. A challenge also arises in breast-conserving surgery patients seeking breast augment…	2012		Plastic and Reconstructive Surgery	129	2	317-329	21987041	10.1097/PRS.0b013e31822b6619		#5322	Salgarello 2012
Inverted-T skin-reducing mastectomy with immediate implant reconstruction using the submuscular-subfascial pocket	Salgarello, Marzia; Visconti, Giuseppe; Barone-Adesi, Liliana; Franceschini, Gianluca; Magno, Stefano; Terribile, Daniela; Masetti, Riccardo	Background: The inverted-T skin-reducing mastectomy with implant reconstruction represents a very effective reconstructive and cosmetic option in patients with macromastia. However, in this subset of patients, the risk of skin flap necrosis, especially at the T-junction, is significant. In this setting, complete implant coverage with viable tissue beneath the mastectomy skin flaps is essential to…	2012		Plastic and Reconstructive Surgery	130	1	31-41	22743871	10.1097/PRS.0b013e3182547d42		#5323	Salgarello 2012
Prophylactic nipple-sparing mastectomy in young previvors: Examining decision-making, reconstructive outcomes, and patient satisfaction in BRCA+ patients under 30	Salibian, A. A.; Bekisz, J. M.; Frey, J. D.; Miller, B.; Choi, M.; Karp, N. S.	Bilateral prophylactic mastectomies (BPM) in young previvors with high-risk mutations are rising; however, little data on management, therapy timing, and outcomes exist. BRCA+ patients under 30 undergoing BPM from 2006 to 2018 were reviewed. Twenty-two patients aged 23-29 underwent mastectomy 4.2 years after genetic diagnosis. Twelve patients completed surveys, most often citing personal decision…	2020		Breast Journal	26	5	971-975		10.1111/tbj.13692		#5325	Salibian 2020
Comparing Nipple-sparing Mastectomy to Secondary Nipple Reconstruction: A Multi-institutional Study	Santosa, K. B.; Qi, J.; Kim, H. M.; Hamill, J. B.; Pusic, A. L.; Chun, Y. S.; Wilkins, E. G.; Kozlow, J. H.	Objective: The primary aim of this study was to compare patient-reported outcomes (PROs) of women who underwent immediate implant-based breast reconstruction (IBBR) after receiving either: (1) nipple-sparing mastectomy (NSM) or (2) simple mastectomy with subsequent nipple reconstruction (SNR). Background: The goal of post-mastectomy breast reconstruction is to restore body image and quality-of-li…	2019		Annals of Surgery					10.1097/SLA.0000000000003577		#5363	Santosa 2019
Complications and satisfaction in transwomen receiving breast augmentation: short- and long-term outcomes	Schoffer, A. K.; Bittner, A. K.; Hess, J.; Kimmig, R.; Hoffmann, O.	Background: To achieve long-term improvement in health care of transgender women, it is necessary to analyze all aspects of gender-confirming surgery, especially the relation of risks and benefits occurring in these procedures. While there are many studies presenting data on the urologic part of the surgery, there are just few data about complications and satisfaction with breast augmentation. Me…	2022		Archives of Gynecology and Obstetrics	305	6	1517-1524		10.1007/s00404-022-06603-3		#5423	Schoffer 2022
Satisfaction following Unilateral Breast Reconstruction: A Comparison of Pedicled TRAM and Free Abdominal Flaps	Schwitzer, J. A.; Miller, H. C.; Pusic, A. L.; Matros, E.; Mehrara, B. J.; McCarthy, C. M.; Lennox, P. A.; Van Laeken, N.; Disa, J. J.	BACKGROUND: The purpose of this study was to compare patient satisfaction following unilateral pedicled transverse rectus abdominis myocutaneous (TRAM) and free abdominal flap reconstruction. METHODS: Patients who underwent unilateral breast reconstruction using pedicled TRAM or free abdominal flaps (muscle-sparing TRAM or deep inferior epigastric perforator flap) and completed the BREAST-Q were …	2015	Aug	Plast Reconstr Surg Glob Open	3	8	e482	26495195	10.1097/gox.0000000000000458		#5456	Schwitzer 2015
Preoperative and Postoperative Assessment of Rectus Abdominis Muscle Size and Function following DIEP Flap Surgery	Seal, Shane K. F.; Hewitt, Mark K.; Martin, Michael L.; Brasher, Penelope M. A.; Macadam, Sheina A.	Background: Prospective evaluation of rectus abdominis muscle function after deep inferior epigastric artery perforator (DIEP) flap breast reconstruction is limited. Elimination of muscle harvest with this procedure is theoretically associated with preservation of rectus abdominis function and minimization of abdominal wall morbidity. In this study, the authors evaluate the change in rectus abdom…	2018		Plastic and Reconstructive Surgery	141	5	1261-1270	29697626	10.1097/PRS.0000000000004297		#5466	Seal 2018
Sub-muscular Reconstruction after NAC Sparing Mastectomy: Direct to Implant Breast Reconstruction with Human ADM Versus Tissue Expander	Sgarzani, Rossella; Pasquali, Silvia; Buggi, Federico; Tognali, Daniela; Marongiu, Francesco; Mingozzi, Matteo; Melandri, Davide; Morselli, Paolo Giovanni; Curcio, Annalisa	Background: Nipple areola complex (NAC) sparing mastectomy allows good oncological and aesthetic results. The study compares the results, in terms of self-evaluated satisfaction and symmetry, of direct to implant (DTI) sub-muscular breast reconstruction, with the aid of human acellular dermal matrix (ADM) versus two-stage reconstruction with sub-muscular tissue expander, followed by implant.; Mat…	2021		Aesthetic Plastic Surgery	45	2	413-420	33078212	10.1007/s00266-020-02007-3		#5518	Sgarzani 2021
Assessing the Influence of Failed Implant Reconstruction on Patient Satisfaction and Decision Regret after Salvage Free-Flap Breast Reconstruction	Shammas, R. L.; Sergesketter, A. R.; Taskindoust, M.; Biswas, S.; Hollenbeck, S. T.; Phillips, B. T.	Background aFree-flap breast reconstruction after failed implant reconstruction is associated with improved patient outcomes. How the level of satisfaction achieved compares between patients with and without previously failed implant reconstruction remains unknown. The aim of this study was to assess the influence of prior failed implant-based reconstruction on long-Term patient-reported outcomes…	2022		Journal of Reconstructive Microsurgery	38	6	441-450		10.1055/s-0041-1735224		#5540	Shammas 2022
An Assessment of Patient Satisfaction and Decisional Regret in Patients Undergoing Staged Free-Flap Breast Reconstruction	Shammas, Ronnie L.; Sergesketter, Amanda R.; Taskindoust, Mahsa; Glener, Adam D.; Cason, Roger W.; Hollins, Andrew; Atia, Andrew N.; Mundy, Lily R.; Hollenbeck, Scott T.	Background: In the setting of radiation therapy or significant medical comorbidities, free-flap breast reconstruction may be intentionally delayed or staged with tissue expander placement ("delayed-immediate" approach). The effect of a staged approach on patient satisfaction and decisional regret remains unclear.; Methods: All patients undergoing free-flap breast reconstruction (n = 334) between …	2021		Annals of Plastic Surgery	86	6S Suppl 5	S538-S544	34100812	10.1097/SAP.0000000000002699		#5541	Shammas 2021
Understanding Preoperative Breast Satisfaction among Patients Undergoing Mastectomy and Immediate Reconstruction: BREAST-Q Insights	Shamsunder, Meghana G.; Polanco, Thais O.; McCarthy, Colleen M.; Allen, Robert J., Jr.; Matros, Evan; Coriddi, Michelle; Mehrara, Babak J.; Pusic, Andrea; Nelson, Jonas A.	Background: This study aims to present normative values for satisfaction with breasts among preoperative breast reconstruction patients as assessed using the BREAST-Q instrument and to delineate factors associated with preoperative breast satisfaction.; Methods: A retrospective analysis of prospectively collected data was performed examining women undergoing postmastectomy breast reconstruction a…	2021		Plastic and Reconstructive Surgery	148	6	891e-902e	34847108	10.1097/PRS.0000000000008521		#5543	Shamsunder 2021
Patient-Reported Outcomes Following Breast Reconstruction Surgery and Therapeutic Mammoplasty: Prospective Evaluation 1 Year Post-Surgery with BREAST-Q Questionnaire	Shekhawat, L.; Busheri, L.; Dixit, S.; Patel, C.; Dhar, U.; Koppiker, C.	Breast Cancer (BC) treatment leads to mutilation and destruction of breast shape with negative effects on body image and self-esteem.One of the main goals of reconstructive and oncoplastic breast surgery is to satisfy patients and improve their quality of life (QoL).Therefore, it is important to assess the patient experience post-surgery by means of patient-reported outcome measures (PROMs) that …	2015	Dec	Indian J Surg Oncol	6	4	356-362	27065661	10.1007/s13193-015-0432-x		#5579	Shekhawat 2015
Long-term survey of sexual well-being after breast reconstruction using the BREAST-Q in the Japanese population	Shiraishi, M.; Sowa, Y.; Inafuku, N.	BACKGROUND: The objective of this study was to identify response patterns related to sexual well-being following breast operations in the Japanese population. METHODS: Patient-reported outcomes were analyzed at 1 year and 5 years after breast operations, including breast reconstruction, for Japanese women at a single center, with a focus on "Sexual well-being" in BREAST-Q. Response analysis and m…	2022	24-Feb	Asian Journal of Surgery				35221188	10.1016/j.asjsur.2022.02.007		#5608	Shiraishi 2022
Porcine Acellular Peritoneal Matrix in Immediate Breast Reconstruction: A Multicenter, Prospective, Single-Arm Trial	Simpson, Andrew M.; Higdon, Kent K.; Kilgo, Matthew S.; Tepper, Donna G.; Alizadeh, Kaveh; Glat, Paul M.; Agarwal, Jayant P.	Background: Use of biological implants such as acellular dermal matrices in tissue expander breast reconstruction is a common adjunct to submuscular implant placement. There is a paucity of published prospective studies involving acellular matrices. The authors sought to evaluate a porcine-derived acellular peritoneal matrix product for immediate breast reconstruction.; Methods: A prospective, si…	2019		Plastic and Reconstructive Surgery	143	1	10e-21e	30589773	10.1097/PRS.0000000000005095		#5649	Simpson 2019
Multidisciplinary assessment for immediate breast reconstruction: A new approach	Simpson, J. S.; Baltzer, H.; McMillian, C. R.; Boileau, J. F.; Wright, F.; Lipa, J.; Snell, L.; Holloway, C.	Aim: Rates of immediate breast reconstruction (IBR) following a mastectomy in Canada have historically been low. To address this deficiency, our group established Canada's first multidisciplinary IBR clinic with the purpose of determining if the clinic increased our institutional rate of IBR and to evaluate the impact of IBR on quality of life in women with breast cancer. Patients and Methods: A …	2014		Surgical Practice	18	3	111-116		10.1111/1744-1633.12075		#5650	Simpson 2014
Are overweight and obese patients who receive autologous free-flap breast reconstruction satisfied with their postoperative outcome? A single-centre study	Sinha, S.; Ruskin, O.; D'Angelo, A.; McCombe, D.; Morrison, W. A. J.; Webb, A.	Introduction Obese and overweight patients represent a challenging surgical group for autologous free-flap breast reconstruction. There is a paucity of information regarding post-operative patient-reported satisfaction in this increasingly prevalent cohort. This retrospective study aimed to determine using BREAST-Q patient-reported satisfaction amongst normal, overweight and obese patients receiv…	2016		Journal of Plastic, Reconstructive and Aesthetic Surgery	69	1	30-36		10.1016/j.bjps.2015.08.036		#5672	Sinha 2016
Cost-Effectiveness Analysis of Silicone versus Saline Implant-Based Breast Reconstruction Using the BREAST-Q	Siotos, Charalampos; Sarmiento, Samuel; McColl, Michael; Sacks, Justin M.; Manahan, Michele A.; Rosson, Gedge D.; Cooney, Carisa M.	Background: The most common type of breast reconstruction is implant-based breast reconstruction. Implant-based reconstruction has been reported to impact quality-of-life outcomes. Therefore, the authors sought to evaluate the cost-effectiveness of saline versus silicone implants.; Methods: The authors retrospectively reviewed data from patients who underwent breast reconstruction with saline or …	2019		Plastic and Reconstructive Surgery	143	2	276e-284e	30489499	10.1097/PRS.0000000000005194		#5684	Siotos 2019
The quality-of-life benefits of breast reconstruction do not diminish with age	Sisco, M.; Johnson, D. B.; Wang, C.; Rasinski, K.; Rundell, V. L.; Yao, K. A.	Background and Objectives Older women rarely receive post-mastectomy breast reconstruction (PMBR). While there is a perception that PMBR is less beneficial in this age group, quality-of-life (QOL) data related to PMBR in older women remain scarce. Methods Women with AJCC stage 0-III breast cancer who underwent a mastectomy were surveyed. Respondents included 215 older women (≥65 years), of whom 3…	2015		Journal of Surgical Oncology	111	6	663-668		10.1002/jso.23864		#5689	Sisco 2015
Quality of life, patient satisfaction and cosmetic outcome after delayed breast reconstruction using DIEP flap: a 10 years' follow-up survey	Skraastad, Berit Kristine; Knudsen, Cathrine; Jackson, Catherine; Utheim, Tor Paaske; Pripp, Are Hugo; Tønseth, Kim Alexander	Autologous breast reconstruction (BR) aims to restore body image and improve health-related quality of life in women undergoing mastectomy due to breast cancer. We wanted to explore patient-reported cosmetic results and satisfaction 10 or more years post BR surgery, using deep inferior epigastric perforator flap (DIEP). This is a follow-up study based on the same patient population of 34 patients…	2019		Journal of Plastic Surgery and Hand Surgery	53	2	119-124	30654667	10.1080/2000656X.2018.1562459		#5699	Skraastad 2019
Does nipple-areolar tattooing matter in breast reconstruction? A cohort study using the BREAST-Q	Smallman, A.; Crittenden, T.; MiinYip, J.; Dean, N. R.	BACKGROUND: Breast reconstruction is achieved through a series of surgical procedures often concluded with nipple-areolar reconstruction tattoo. The purpose of the tattoo is to increase the patients' satisfaction with the appearance of the breast, however, no published studies quantitatively compare patient satisfaction before vs. after tattoo. In recent times nurse practitioners are increasingly…	2018	Jun	JPRAS Open	16		61-68	32158811	10.1016/j.jpra.2018.01.003		#5709	Smallman 2018
Autologous Breast Reconstruction in Women Older Than 65 Years Versus Women Younger Than 65 Years: A Multi-Center Analysis	Song, Diana; Slater, Karen; Papsdorf, Michael; Van Laeken, Nancy; Zhong, Toni; Hazen, Alexes; Vidal, Dale; Macadam, Sheina A.	Background: Autologous breast reconstruction has been shown to have fewer complications and superior outcomes. In the elderly patient population, a paucity of literature on the subject may render the surgeon reluctant to recommend or perform such a procedure. The objective of this study was to compare complications and satisfaction after abdominally based breast reconstruction in patients older t…	2016		Annals of Plastic Surgery	76	2	155-163	26637165	10.1097/SAP.0000000000000527		#5757	Song 2016
Acellular Dermal Matrix in Immediate Expander/Implant Breast Reconstruction: A Multicenter Assessment of Risks and Benefits	Sorkin, Michael; Qi, Ji; Kim, Hyungjin M.; Hamill, Jennifer B.; Kozlow, Jeffrey H.; Pusic, Andrea L.; Wilkins, Edwin G.	Background: Acellular dermal matrix has gained widespread acceptance in immediate expander/implant reconstruction because of perceived benefits, including improved expansion dynamics and superior aesthetic results. Although previous investigators have evaluated its risks, few studies have assessed the impact of acellular dermal matrix on other outcomes, including patient-reported measures.; Metho…	2017		Plastic and Reconstructive Surgery	140	6	1091-1100	28806288	10.1097/PRS.0000000000003842		#5773	Sorkin 2017
The Effect of Biological Scaffold (Biodesign) in Postmastectomy Direct-to-Implant Breast Reconstruction: A 5-Year Single-Institution Experience	Sou, Weng-Kit; Perng, Cherng-Kang; Ma, Hsu; Tseng, Ling-Ming; Tsai, Yi-Fang; Lin, Yen-Shu; Lien, Pei-Ju; Hsiao, Fu-Yin; Feng, Chin-Jung	Background: Direct-to-implant (DTI) breast reconstruction is one of the immediate implant-based breast reconstruction methods. If the amount of soft tissue (eg, muscle or fascia) is insufficient to completely cover the implant, biological scaffold or acellular dermal matrix can be safely used for implant coverage. In this study, we used an acellular porcine small intestinal submucosa (SIS) mesh (…	2022		Annals of Plastic Surgery	88	1s Suppl 1	S92-S98	35225854	10.1097/SAP.0000000000003104		#5782	Sou 2022
Quality of Life After Bilateral Risk-Reducing Mastectomy and Simultaneous Reconstruction Using Pre-Pectoral Silicone Implants	Spindler, N.; Ebel, F.; Briest, S.; Wallochny, S.; Langer, S.	PURPOSE: Bilateral risk-reducing mastectomy (BRRM) can reduce the risk of developing breast cancer by up to 95% in women with increased exposure. Although survival is increased, mastectomies can adversely affect a patient physically, psychologically, and psychosexually. High health-related quality of life (HRQoL) is often achieved after simultaneous breast reconstruction (BR) following BRRM; howe…	2021		Patient Prefer Adherence	15		741-750	33880017	10.2147/ppa.S303208		#5801	Spindler 2021
Obesity and Breast Reconstruction: Complications and Patient-Reported Outcomes in a Multicenter, Prospective Study	Srinivasa, Dhivya R.; Clemens, Mark W.; Qi, Ji; Hamill, Jennifer B.; Kim, Hyungjin M.; Pusic, Andrea L.; Wilkins, Edwin G.; Butler, Charles E.; Garvey, Patrick B.	Background: The authors' purpose was to evaluate the effects of body mass index, as defined by World Health Organization criteria, on complications and patient-reported outcomes in implant-based and autologous breast reconstruction.; Methods: Complications and BREAST-Q patient-reported outcomes were analyzed 2 years after breast reconstruction for women from 11 participating sites. Separate mixed…	2020		Plastic and Reconstructive Surgery	145	3	481e-490e	32097295	10.1097/PRS.0000000000006543		#5810	Srinivasa 2020
Direct-to-Implant versus Two-Stage Tissue Expander/Implant Reconstruction: 2-Year Risks and Patient-Reported Outcomes from a Prospective, Multicenter Study	Srinivasa, Dhivya R.; Garvey, Patrick B.; Qi, Ji; Hamill, Jennifer B.; Kim, Hyungjin M.; Pusic, Andrea L.; Kronowitz, Steven J.; Wilkins, Edwin G.; Butler, Charles E.; Clemens, Mark W.	Background: Direct-to-implant breast reconstruction offers time-saving advantages over two-stage techniques. However, use of direct-to-implant reconstruction remains limited, in part, because of concerns over complication rates., The authors' aim was to compare 2-year complications and patient-reported outcomes for direct-to-implant versus tissue expander/implant reconstruction.; Methods: Patient…	2017		Plastic and Reconstructive Surgery	140	5	869-877	29068918	10.1097/PRS.0000000000003748		#5811	Srinivasa 2017
Multicentre study of patient-reported and clinical outcomes following immediate and delayed Autologous Breast Reconstruction And Radiotherapy (ABRAR study)	Steele, K. H.; Macmillan, R. D.; Ball, G. R.; Akerlund, M.; McCulley, S. J.	Background: Timing of autologous breast reconstruction in patients requiring adjuvant radiotherapy remains contentious. The primary objective of this study was to assess clinical and patient reported outcomes in immediate reconstruction with radiotherapy compared to delayed reconstruction after radiotherapy, the two relevant clinical pathways for patients who need radiotherapy. Methods: This retr…	2018		Journal of Plastic, Reconstructive and Aesthetic Surgery	71	2	185-193		10.1016/j.bjps.2017.10.030		#5838	Steele 2018
A comparison of patient-reported outcomes between Alloderm and Dermacell in immediate alloplastic breast reconstruction: A randomized control trial	Stein, M. J.; Arnaout, A.; Lichtenstein, J. B.; Frank, S. G.; Cordeiro, E.; Roberts, A.; Ghaedi, B.; Zhang, J.	Background: Alloderm and Dermacell are the two leading human acellular dermal matrices (ADM) in immediate breast reconstruction (IBR). Despite differences in sterility, consistency, thickness and cost, there are no comparative trials to date to compare patient-reported outcome measures (PROM) between the two products. The purpose of this study was to determine if there was a difference in patient…	2021		Journal of Plastic, Reconstructive and Aesthetic Surgery	74	1	41-47		10.1016/j.bjps.2020.08.018		#5842	Stein 2021
Long-Term Patient Satisfaction and Quality of Life After Breast-Conserving Therapy: A Prospective Study Using the BREAST-Q	Stolpner, I.; Heil, J.; Riedel, F.; Wallwiener, M.; Schäfgen, B.; Feißt, M.; Golatta, M.; Hennigs, A.	Background: Poor patient-reported satisfaction after breast-conserving therapy (BCT) has been associated with impaired health-related quality of life (HRQOL) and subsequent depression in retrospective analysis. This prospective cohort study aimed to assess the HRQOL of patients who have undergone BCT using the BREAST-Q, and to identify clinical risk factors for lower patient satisfaction. Methods…	2021		Annals of Surgical Oncology	28	13	8742-8751		10.1245/s10434-021-10377-4		#5870	Stolpner 2021
An evaluation of patient reported outcomes following breast reconstruction utilizing Breast Q	Sugrue, R.; MacGregor, G.; Sugrue, M.; Curran, S.; Murphy, L.	Introduction: Breast Q questionnaire measures patient's perceptions following breast reconstruction using quality of life and satisfaction. This study assessed patient reported outcomes following mastectomy and reconstruction utilizing Breast Q. Methods: All consecutive Letterkenny Hospital patients undergoing mastectomy and breast reconstruction between August 2008 and February 2011 were invited…	2013		Breast	22	2	158-161		10.1016/j.breast.2012.12.001		#5901	Sugrue 2013
Comparison of clinical outcomes and patient satisfaction in immediate single-stage versus two-stage implant-based breast reconstruction	Susarla, Srinivas M.; Ganske, Ingrid; Helliwell, Lydia; Morris, Donald; Eriksson, Elof; Chun, Yoon S.	Background: The purpose of this study was to assess the outcomes of immediate, single-stage, implant-based reconstruction compared with traditional, two-stage reconstruction (i.e., tissue expander placement followed by exchange to implant).; Methods: A retrospective review of consecutive patients who underwent immediate unilateral or bilateral breast reconstruction over an 8-year period was perfo…	2015		Plastic and Reconstructive Surgery	135	1	1e-8e	25539329	10.1097/PRS.0000000000000803		#5915	Susarla 2015
An analysis of the motivating and risk factors for conversion from implant-based to total autologous breast reconstruction	Tadiparthi, Sujatha; Staley, Helen; Collis, Nicholas; O'Donoghue, Joe M.	Background: Problems with implant-based breast reconstructions can lead to patient dissatisfaction and a request for total autologous reconstruction. This 12-year study aimed to determine the rate of conversion from implant-based to autologous reconstruction, to identify potential risk factors, compare the rate of conversion in implant-only and latissimus dorsi/implant reconstructions, and assess…	2013		Plastic and Reconstructive Surgery	132	1	23-33	23806906	10.1097/PRS.0b013e318290f83e		#5948	Tadiparthi 2013
A short-term comparison of expander prosthesis and DIEP flap in breast reconstructions: A prospective randomized study	Tallroth, L.; Velander, P.; Klasson, S.	Background: There is yet no clear consensus on which method is preferable in secondary breast reconstructions, prosthesis, or autologous tissue. Methods: In this first prospective randomized study, 29 women underwent reconstruction with expander prosthesis (EP) and 44 with deep inferior epigastric perforator (DIEP) flap. Inclusion started in 2012 and ended in 2018. Demographic data, complications…	2021		Journal of Plastic, Reconstructive and Aesthetic Surgery	74	6	1193-1202		10.1016/j.bjps.2020.10.104		#5965	Tallroth 2021
A cost-effectiveness analysis of DIEP vs free MS-TRAM flap for microsurgical breast reconstruction	Tan, Marcus G.; Isaranuwatchai, Wanrudee; DeLyzer, Tanya; Butler, Kate; Hofer, Stefan O. P.; O'Neill, Anne C.; Zhong, Toni	Background and Objectives: The deep inferior epigastric perforator (DIEP) flap may be associated with less long-term donor-site morbidity compared with free muscle-sparing transverse rectus abdominis myocutaneous flap (MS-TRAM) flap. However, DIEP flaps may have longer operative time and higher rates of acute postoperative complications. We performed a cost-effectiveness analysis (CEA) that compa…	2019		Journal of Surgical Oncology	119	3	388-396	30562406	10.1002/jso.25325		#5976	Tan 2019
Impact of Unilateral versus Bilateral Breast Reconstruction on Procedure Choices and Outcomes	Taylor, Erin M.; Wilkins, Edwin G.; Pusic, Andrea L.; Qi, Ji; Kim, Hyungjin Myra; Hamill, Jennifer B.; Guldbrandsen, Gretchen E.; Chun, Yoon S.	Background: In choosing between implant-based and autologous breast reconstruction, surgeons and patients must weigh relative risks and benefits. However, differences in outcomes across procedure types may vary between unilateral versus bilateral reconstructions. Procedure-related differences in complications and patient-reported outcomes were evaluated for unilateral and bilateral reconstruction…	2019		Plastic and Reconstructive Surgery	143	6	1159e-1168e	31136472	10.1097/PRS.0000000000005602		#6017	Taylor 2019
Patient reported outcome and cosmetic evaluation following implant-based breast-reconstruction with a titanized polypropylene mesh (TiLOOP® Bra): A prospective clinical study in 269 patients	Thill, Marc; Faridi, Andree; Meiré, Anette; Gerber-Schäfer, Claudia; Baumann, Kristin; Blohmer, Jens-Uwe; Mau, Christine; Tofall, Sabrina; Nolte, Elke; Strittmatter, Hans-Joachim; Ohlinger, Ralf; Paepke, Stefan	Introduction: Implant-based or expander-supported breast reconstruction is an established surgical method after mastectomies due to cancer or to prophylactic reasons. Patient reported outcome (PRO) and cosmetic outcome after breast reconstruction with a synthetic surgical mesh was investigated in a prospective, single-arm, multi-center study.; Material and Methods: Primary or secondary implant-ba…	2020		European journal of surgical oncology : the journal of the European Society of Surgical Oncology and the British Association of Surgical Oncology	46	8	1484-1490	32336622	10.1016/j.ejso.2020.04.009		#6074	Thill 2020
Comparing the Clinical and Cost-Effectiveness of Abdominal-based Autogenous Tissue and Tissue-Expander Implant: A Feasibility Study	Thoma, A.; Avram, R.; Dal Cin, A.; Murphy, J.; Duku, E.; Xie, F.	BACKGROUND: To determine the superiority of autologous abdominal tissue (AAT) or tissue-expander implant (TE/I) reconstruction, a robust comparative cohort study is required. This study sought to determine the feasibility of a future large pragmatic cohort study comparing clinical and cost-effectiveness of AAT and TE/I at 12 months postoperative. METHODS: Potential participants were screened duri…	2020	Oct	Plast Reconstr Surg Glob Open	8	10	e3179	33173691	10.1097/gox.0000000000003179		#6079	Thoma 2020
Patient-Reported Outcomes of Three Different Types of Breast Reconstruction with Correlation to the Clinical Data 5 Years Postoperatively	Ticha, Pavla; Mestak, Ondrej; Wu, Meagan; Bujda, Michele; Sukop, Andrej	Background: The aim of this study was to compare long-term clinical and patient-reported outcomes in terms of satisfaction and health-related quality of life (HRQoL) following postmastectomy breast reconstruction using BREAST-Q in patients undergoing implant-based reconstruction, abdominal-based autologous reconstruction, and combined reconstruction (with implant and LD flap or implant and TDAP f…	2020		Aesthetic Plastic Surgery	44	6	2021-2029	32945960	10.1007/s00266-020-01926-5		#6102	Ticha 2020
BREAST-Q questionnaire: tool for evaluation of quality of life following breast reconstruction with DIEP/SIEA flap	Ulatowski, Łukasz; Noszczyk, Bartłomiej	Leczenie raka piersi stanowi ważne zagadnienie dla onkologów i chirurgów plastycznych. Dokonuje się znaczący postęp dotyczący wiedzy i sposobów terapii tego nowotworu. Leczenie niejednokrotnie wymaga rekonstrukcji amputowanej piersi. Współczesne metody są coraz doskonalsze i coraz bardziej dopasowane do potrzeb pacjentki. Jednocześnie obserwowany jest stały wzrost zainteresowania oceną jakości ży…	2018		Polski Przeglad Chirurgiczny	90	6	16-20	30652688	10.5604/01.3001.0012.0758		#6236	Ulatowski 2018
The added value of immediate breast reconstruction to health-related quality of life of breast cancer patients	van Bommel, A. C. M.; de Ligt, K. M.; Schreuder, K.; Maduro, J. H.; Van Dalen, T.; Peeters, Mtfdv; Mureau, M. A. M.; Siesling, S.	Background: Postmastectomy immediate breast reconstruction (IBR) may improve the quality of life (QoL) of breast cancer patients. Guidelines recommend to discuss the option IBR with all patients undergoing mastectomy. However, substantial hospital variation in IBR-rates was previously observed in the Netherlands, influenced by patient, tumour and hospital factors and clinicians' believes. Informa…	2020	Oct	Ejso	46	10	1848-1853	WOS:000576438500012	10.1016/j.ejso.2020.06.009		#6274	vanBommel 2020
Predictors of women's sexual outcomes after implant-based breast reconstruction	van de Grift, Tim C.; Mureau, Marc A. M.; Negenborn, Vera N.; Dikmans, Rieky E. G.; Bouman, Mark-Bram; Mullender, Margriet G.	Objective: Although breast reconstruction has become an important treatment modality following mastectomy, few studies assessed predictors of postoperative sexual outcomes after breast reconstruction. Therefore, we aimed to study three sexual outcomes following implant-based breast reconstruction (IBBR), and associate multiple biopsychosocial factors with these outcomes.; Methods: Data collection…	2020		Psycho-Oncology	29	8	1272-1279	32419285	10.1002/pon.5415		#6280	vandeGrift 2020
Patient-Reported Outcome Measures may optimize shared decision-making for cancer risk management in BRCA mutation carriers	van Egdom, L. S. E.; de Kock, M. A.; Apon, I.; Mureau, M. A. M.; Verhoef, C.; Hazelzet, J. A.; Koppert, L. B.	Purpose: The aim of this study was to compare patient-reported outcomes (PROs) of BRCA1/2 mutation carriers, either after bilateral prophylactic mastectomy (BPM) or during breast surveillance, to improve shared decision-making in their cancer risk management. Methods: Unaffected BRCA1/2 mutation carriers at least one year after BPM followed by immediate breast reconstruction (BPM-IBR) or one year…	2020		Breast Cancer	27	3	426-434		10.1007/s12282-019-01033-7		#6297	vanEgdom 2020
Health-related quality of life after accelerated breast irradiation in five fractions: A comparison with fifteen fractions	Van Hulle, H.; Vakaet, V.; Bultijnck, R.; Deseyne, P.; Schoepen, M.; Van Greveling, A.; Post, G.; De Neve, W.; Monten, C.; Lievens, Y.; Veldeman, L.	Introduction: In breast cancer patients, duration of illness and treatment have a negative impact on the quality of life. The duration of radiotherapy can be shortened by reducing the number of treatment fractions. In this study, the impact of an accelerated breast irradiation schedule in 5 fractions over 10 to 12 days on health-related quality of life (HRQoL) was investigated and compared to a s…	2020		Radiotherapy and Oncology	151		47-55		10.1016/j.radonc.2020.07.007		#6304	VanHulle 2020
Patient Satisfaction and Nipple-Areola Sensitivity After Bilateral Prophylactic Mastectomy and Immediate Implant Breast Reconstruction in a High Breast Cancer Risk Population: Nipple-Sparing Mastectomy Versus Skin-Sparing Mastectomy	van Verschuer, Victorien M. T.; Mureau, Marc A. M.; Gopie, Jessica P.; Vos, Elvira L.; Verhoef, Cornelis; Menke-Pluijmers, Marian B. E.; Koppert, Linetta B.	Background: Prophylactic skin-sparing mastectomy (SSM) and nipple-sparing mastectomy (NSM) both are associated with major risk reduction in women with high breast cancer risk. Skin-sparing mastectomy followed by nipple-areola complex (NAC) reconstruction is standard of care, but NSM is increasingly being performed. Preservation of the NAC in NSM may increase patient satisfaction. Therefore, we me…	2016		Annals of Plastic Surgery	77	2	145-152	26076217	10.1097/SAP.0000000000000366		#6317	vanVerschuer 2016
Long-term outcomes of bilateral direct-to-implant breast reconstruction in women at high breast cancer risk	van Verschuer, Victorien M. T.; Mureau, Marc A. M.; Heemskerk-Gerritsen, Bernadette A. M.; Gadjradj, Pravesh S.; Rogier, Cleo; Verhoef, Cornelis; Gopie, Jessica P.; Seynaeve, Caroline; Koppert, Linetta B.	Introduction: Challenges of direct-to-implant breast reconstruction (BR) are to achieve sufficient implant coverage and lower pole projection. We assessed reoperation rates, long-term patient satisfaction and aesthetic outcome after direct-to-implant BR without acellular dermal matrix (ADM) in women with high breast cancer risk.; Methods: Women who underwent bilateral skin or nipple-sparing maste…	2018		Journal of Plastic Surgery and Hand Surgery	52	4	245-252	29806795	10.1080/2000656X.2018.1476364		#6318	vanVerschuer 2018
Breast Reshaping Following Bariatric Surgery	Vindigni, V.; Scarpa, C.; Tommasini, A.; Toffanin, M. C.; Masetto, L.; Pavan, C.; Bassetto, F.	Background: Obesity is a worldwide problem that affects millions of people from a medical and psychological point of view. To solve the related complications, patients should lose weight with the consequent need to be subjected to body contouring due to the presence of a loose and redundant skin. We report our experience in the treatment of the post-bariatric breast. Material and Methods: We cons…	2015		Obesity Surgery	25	9	1735-1740		10.1007/s11695-015-1613-y		#6386	Vindigni 2015
Giving Meaning to Differences in BREAST-Q Scores: Minimal Important Difference for Breast Reconstruction Patients	Voineskos, Sophocles H.; Klassen, Anne F.; Cano, Stefan J.; Pusic, Andrea L.; Gibbons, Christopher J.	Background: The reconstruction module of the BREAST-Q patient-reported outcome measure is frequently used by investigators and in clinical practice. A minimal important difference establishes the smallest change in outcome measure score that patients perceive to be important. To enhance interpretability of the BREAST-Q reconstruction module, the authors determined minimal important difference est…	2020		Plastic and Reconstructive Surgery	145	1	11e-20e	31577663	10.1097/PRS.0000000000006317		#6410	Voineskos 2020
Smooth versus Textured Implant Breast Reconstruction: Patient-Reported Outcomes and Complications	Vorstenbosch, Joshua; McCarthy, Colleen M.; Shamsunder, Meghana G.; Polanco, Thais O.; Dabic, Stefan; Wiser, Itay; Matros, Evan; Dayan, Joseph; Disa, Joseph J.; Pusic, Andrea L.; Cavalli, Michele R.; Encarnacion, Elizabeth; Lee, Meghan; Mehrara, Babak J.; Nelson, Jonas A.	Background: The association between textured surface breast implants and breast implant-associated anaplastic large cell lymphoma has led to an increase in surgical procedures to exchange textured devices to smooth surface implants. Because patient satisfaction is an integral part of breast reconstruction, the purpose of this study was to compare patient-reported outcomes between smooth and textu…	2021		Plastic and Reconstructive Surgery	148	5	959-967	34705770	10.1097/PRS.0000000000008411		#6427	Vorstenbosch 2021
A Prospective Study Assessing Complication Rates and Patient-Reported Outcomes in Breast Reconstructions Using a Novel, Deep Dermal Human Acellular Dermal Matrix	Vu, M. M.; De Oliveira, G. S., Jr.; Mayer, K. E.; Blough, J. T.; Kim, J. Y.	The value proposition of an acellular dermal matrix (ADM) taken from the deep dermis is that the allograft may be more porous, allowing for enhanced integration and revascularization. In turn, this characteristic may attenuate complications related to foreign body reactions, seromas, and infection. However, this is juxtaposed against the potential loss of allograft structural integrity, with subs…	2015	Dec	Plast Reconstr Surg Glob Open	3	12	e585	26894010	10.1097/gox.0000000000000574		#6433	Vu 2015
Acellular bovine pericardium matrix in immediate breast reconstruction compared with conventional implant-based breast reconstruction	Wang, S.; He, S.; Zhang, X.; Sun, J.; Huang, Q.; Liu, J.; Han, C.; Yin, Z.; Ding, B.; Yin, J.	BACKGROUND: Acellular Bovine Pericardium Matrix (ABPM) is a new material in implant-based breast reconstruction (IBBR). Few studies have reported on its outcome and complications worldwide and most studies were without a control group. Our aim was to compare its use in IBBR with the other two conventional implant-based reconstruction methods. METHODS: A retrospective review of patients undergoing…	2021	Sep	JPRAS Open	29		9-Jan	33937472	10.1016/j.jpra.2021.03.005		#6484	Wang 2021
Delivering Breast Reconstruction Information to Patients: Women Report on Preferred Information Delivery Styles and Options	Webb, C.; Sharma, V.; Temple-Oberle, C.	PURPOSE: To discover missed opportunities for providing information to women undergoing breast reconstruction in an effort to decrease regret and improve patient education, teaching modalities, and satisfaction. METHOD: Thirty- to 45-minute semi-structured interviews were conducted exploring patient experiences with information provision on breast reconstruction. Purposeful sampling was used to i…	2018	Feb	Plast Surg (Oakv)	26	1	26-32	29619356	10.1177/2292550317750139		#6526	Webb 2018
Psychosocial and Sexual Well-Being Following Nipple-Sparing Mastectomy and Reconstruction	Wei, C. H.; Scott, A. M.; Price, A. N.; Miller, H. C.; Klassen, A. F.; Jhanwar, S. M.; Mehrara, B. J.; Disa, J. J.; McCarthy, C.; Matros, E.; Cordeiro, P. G.; Sacchini, V.; Pusic, A. L.	Nipple-sparing mastectomy (NSM) is considered an oncologically safe option for select patients. As many patients are candidates for nipple-sparing or skin-sparing mastectomy (SSM), reliable patient-reported outcome data are crucial for decision-making. The objective of this study was to determine whether patient satisfaction and/or health-related quality of life (HRQOL) were improved by preservat…	2016		Breast Journal	22	1	17-Oct		10.1111/tbj.12542		#6542	Wei 2016
Patient-Reported Satisfaction and Quality of Life following Breast Reconstruction in Thin Patients: A Comparison between Microsurgical and Prosthetic Implant Recipients	Weichman, Katie E.; Broer, P. Niclas; Thanik, Vishal D.; Wilson, Stelios C.; Tanna, Neil; Levine, Jamie P.; Choi, Mihye; Karp, Nolan S.; Hazen, Alexes	Background: Patients undergoing autologous breast reconstruction have higher long-term satisfaction rates compared with those undergoing prosthetic reconstruction. Regardless, most patients still undergo prosthetic reconstruction. The authors compared outcomes of microsurgical reconstruction to those of prosthetic reconstruction in thin patients and evaluated the effect of reconstructive type on …	2015		Plastic and Reconstructive Surgery	136	2	213-220	25909301	10.1097/PRS.0000000000001418		#6550	Weichman 2015
Understanding the recovery phase of breast reconstructions: Patient-reported outcomes correlated to the type and timing of reconstruction	Weichman, K. E.; Hamill, J. B.; Kim, H. M.; Chen, X.; Wilkins, E. G.; Pusic, A. L.	SummaryIntroduction During preoperative discussions with breast reconstruction patients, questions often arise about what to expect during the recovery period. However, there is a paucity of data elucidating post-breast reconstruction pain, fatigue, and physical morbidity. This information is important to patient and physician understanding of reconstructive choices and the postoperative recovery…	2015		Journal of Plastic, Reconstructive and Aesthetic Surgery	68	10	1370-1378		10.1016/j.bjps.2015.05.039		#6551	Weichman 2015
The effect of implant loss after immediate breast reconstruction on patient satisfaction with outcome and quality of life after five years - a case-control study	Weick, L.; Lunde, C.; Hansson, E.	Several advantages have been suggested for immediate breast reconstruction (IBR); however, there is little scientific high-quality evidence confirming those advantages. Disadvantages of IBR, compared to delayed breast reconstruction (DBR), include an increased risk for complications, such as implant loss (prevalence 5-10% vs. 1%). Little is known on how women experience implant loss and how it af…			Journal of Plastic Surgery and Hand Surgery				WOS:000782854500001	10.1080/2000656X.2022.2061501		#6554
Patient satisfaction with breasts and psychosocial, sexual, and physical well-being after breast augmentation in male-to-female transsexuals	Weigert, Romain; Frison, Eric; Sessiecq, Quentin; Al Mutairi, Khalid; Casoli, Vincent	Background: Satisfaction with breasts, sexual well-being, psychosocial well-being, and physical well-being are essential outcome factors following breast augmentation surgery in male-to-female transsexual patients. The aim of this study was to measure change in patient satisfaction with breasts and sexual, physical, and psychosocial well-being after breast augmentation in male-to-female transsexu…	2013		Plastic and Reconstructive Surgery	132	6	1421-1429	24281571	10.1097/01.prs.0000434415.70711.49		#6555	Weigert 2013
Evaluation of Modifications to Tissue-Expander Breast Reconstruction, a Quality Improvement Assessment Within a Private Practice	Wilson, Henry; Varnadore, Adam	Background: As technology advances, surgical practice evolves over time. The author assesses a new approach to implant-based breast reconstruction and the impact of two changes implemented over several years.; Methods: A series of tissue-expander reconstructions performed early in the author's experience were retrospectively compared with a similar number of cases prospectively performed. Demogra…	2018		Annals of Plastic Surgery	80	6S Suppl 6	S381-S387	29389701	10.1097/SAP.0000000000001320		#6599	Wilson 2018
BROWSE: A multicentre comparison of nine year outcomes in acellular dermal matrix based and complete submuscular implant-based immediate breast reconstruction-aesthetics, capsular contracture and patient reported outcomes	Wilson, R. L.; Kirwan, C. C.; O'Donoghue, J. M.; Linforth, R. A.; Johnson, R. K.; Harvey, J. R.	Approximately 60% of implant-based breast reconstructions (IBBR) are performed with an acellular dermal matrix (ADM), for which, reliable, good quality long-term outcome data is limited. In a retrospective multicentre cohort study, we aimed to determine long-term aesthetic and quality of life outcomes of IBBR with ADM (Strattice™) compared to a submuscular technique. Methods: Capsular contracture…	2022		European Journal of Surgical Oncology	48	1	73-81		10.1016/j.ejso.2021.10.026		#6601	Wilson 2022
Comparison of long-term outcomes of breast conservation and reconstruction after mastectomy using BREAST-Q	Wolska, J.; Ammari, T.; Turnbull, A.; Johns, N.; Stafova, D.; Mensa, M.; Schaverien, M.; Raine, C.; Dixon, M.; Majdak-Paredes, E.	AIMS: Patients' post-operative wellbeing determines the impact and effectiveness of breast reshaping and reconstruction procedures. The aim of the study was to evaluate and compare four different types of breast reconstruction: bilateral therapeutic mammaplasty, DIEP flap, ELD with immediate lipomodelling and implant-based reconstruction using BREAST-Q. METHODS: Patients who underwent breast reco…	2022	6-May	Journal of Plastic, Reconstructive & Aesthetic Surgery				35780003	10.1016/j.bjps.2022.04.067		#6642	Wolska 2022
To use indwelling drainage or not in dual-plane breast augmentation mammoplasty patients: A comparative study	Xiao, Yiding; Hu, Jianqiang; Zhang, Mingzi; Zhang, Wenchao; Qin, Feng; Zeng, Ang; Wang, Xiaojun; Liu, Zhifei; Zhu, Lin; Yu, Nanze; Si, Loubin; Long, Fei; Ding, Yu	To explore the necessity of indwelling drainage in dual-plane breast augmentation mammoplasty patients.Female patients (123 in total) were selected from June 2015 to June 2018 in the Department of Plastic Surgery at Peking Union Medical College Hospital and were randomly divided into 2 different groups: the with drainage group (WD group, 57 patients) and the without drainage group (WOD group, 66 …	2020		Medicine	99	29	e21305	32702925	10.1097/MD.0000000000021305		#6679	Xiao 2020
New Design for Axillary Dual-Plane Endoscopic Breast Augmentation for Asians: the Feasibility of Two Types of Dual-Plane Implant Pockets in 70 Patients as Measured by the BREAST-Q	Xu, Haiqian; Li, Wenjie; Chen, Yida; Zhu, Yangdong; Hao, Lijun	Background: The design methods for dual-plane implant pockets for axillary endoscopic breast augmentation vary among different countries. We applied a modified approach for an Asian population.; Methods: Seventy patients with micromastia underwent our modified approach between 2011 and 2014. Breasts were divided into two types according to the soft-tissue pinch thickness of the lower pole: type I…	2016		Aesthetic Plastic Surgery	40	1	79-88	26684835	10.1007/s00266-015-0591-8		#6687	Xu 2016
Do larger reductions yield larger returns? patient-reported outcomes as a function of specimen weight in bilateral reduction mammoplasty	Yao, A.; LaFontaine, S.; Sultan, S. M.; Rizzo, A. M.; Draper, L.; Benacquista, T.; Weichman, K. E.	Background: Patients undergoing breast reduction mammoplasty for symptomatic macromastia have a significantly improved quality of life postoperatively. However, there are no data that examine the effect of reduction mammoplasty on quality of life as a function of the weight of tissue removed. Because the process by which insurance providers consider patients’ candidacy for this breast reduction m…	2021		Journal of Plastic, Reconstructive and Aesthetic Surgery	74	10	2537-2549		10.1016/j.bjps.2021.03.032		#6739	Yao 2021
Determinants of breast reconstruction outcome: How important is volume symmetry?	Yip, J. M.; Watson, D. I.; Tiggemann, M.; Hsia, S.; Smallman, A. E.; Dean, N. R.	Breast reconstruction has established psychosocial benefit compared to mastectomy alone. Evaluation of determinants of breast reconstruction outcome has previously been limited by lack of high quality, condition-specific, patient-reported outcomes measures. The BREAST-Q is such a measure and is well suited to comparison against objective measurements of reconstructed breasts such as volume and vo…	2015		Journal of Plastic, Reconstructive and Aesthetic Surgery	68	5	679-685		10.1016/j.bjps.2014.12.038		#6770	Yip 2015
Outcomes of immediate versus delayed breast reconstruction: Results of a multicenter prospective study	Yoon, A. P.; Qi, J.; Brown, D. L.; Kim, H. M.; Hamill, J. B.; Erdmann-Sager, J.; Pusic, A. L.; Wilkins, E. G.	Background Previous studies suggest that immediate reconstruction following mastectomy produces superior results over delayed procedures. However, for medical or oncological reasons, some patients may be poor candidates for immediate reconstruction. We compared complications and patient-reported outcomes between immediate and delayed breast reconstructions in a prospective, multicenter study. Met…	2018		Breast	37		72-79		10.1016/j.breast.2017.10.009		#6777	Yoon 2018
Patient-Reported Outcomes after Irradiation of Tissue Expander versus Permanent Implant in Breast Reconstruction: A Multicenter Prospective Study	Yoon, Alfred P.; Qi, Ji; Kim, Hyungjin M.; Hamill, Jennifer B.; Jagsi, Reshma; Pusic, Andrea L.; Wilkins, Edwin G.; Kozlow, Jeffrey H.	Background: Whether to irradiate the tissue expander before implant exchange or to defer irradiation until after exchange in immediate, two-stage expander/implant reconstruction remains uncertain. The authors evaluated the effects of irradiation timing on complication rates and patient-reported outcomes in patients undergoing immediate expander/implant reconstruction.; Methods: Immediate expander…	2020		Plastic and Reconstructive Surgery	145	5	917e-926e	32332528	10.1097/PRS.0000000000006724		#6778	Yoon 2020
Quality of life and sexual well-being after nipple sparing mastectomy: A matched comparison of patients using the breast Q	Yoon-Flannery, K.; DeStefano, L. M.; De La Cruz, L. M.; Fisher, C. S.; Lin, L. Y.; Coffua, L. S.; Mustafa, R. E.; Sataloff, D. M.; Tchou, J. C.; Brooks, A. D.	Background: Nipple sparing mastectomy (NSM) is considered safe for select patients. Our objective was to examine quality of life (QOL) and satisfaction for NSM compared with skin sparing mastectomy (SSM). We aimed to evaluate these using the BREAST-Q. Methods: After IRB approval, we analyzed patients who underwent NSM and reconstruction between July 2010-June 2015. NSM patients were matched with …	2018		Journal of Surgical Oncology	118	1	238-242		10.1002/jso.25107		#6782	Yoon-Flannery 2018
Auto-Augmentation Mastopexy: Inferiorly Based Parenchymal Flap Technique and Evaluation of Outcomes Using BREAST-Q After 151 Consecutive Patients	Zaussinger, M.; Wenny, R.; Huemer, G. M.	Background Mastopexy is one of the most performed annual plastic surgery procedures; hence, various techniques are described over the last decades. It varies from simple skin incisions to internally shaped pedicle designs. In this study, the authors present their modified auto-augmentation mastopexy technique and the resulting patient satisfaction. Patients and Methods For this retrospectively co…			Aesthetic Plastic Surgery				WOS:000779597500001	10.1007/s00266-022-02868-w		#6823
Video-assisted Transaxillary Nipple-sparing Mastectomy and Immediate Implant-based Breast Reconstruction: A Novel and Promising Method	Zhang, Songbo; Xie, Yanyan; Liang, Faqing; Wang, Yao; Wen, Nan; Zhou, Jiao; Feng, Yu; Liu, Xinran; Lv, Qing; Du, Zhenggui	Background: Although video-assisted breast surgery is gaining popularity, endoscopic reconstruction after mastectomy is still facing lots of problems, bring about that endoscopic method has not yet become a standard procedure for breast cancer reconstruction. Here, we introduce a novel surgical technique of video-assisted transaxillary nipple-sparing mastectomy and immediate implant-based breast …	2022		Aesthetic Plastic Surgery	46	1	91-98	34424367	10.1007/s00266-021-02527-6		#6852	Zhang 2022
Patient satisfaction after nipple-sparing mastectomy with intraoperative radiotherapy and breast reconstruction for breast cancer	Zhang, X.; Liu, J.; Pan, L.; Zheng, W.; Chen, L.; Tang, W.	INTRODUCTION: The use of nipple-sparing mastectomy (NSM) combined with breast reconstruction is increasing in breast cancer surgeries despite its controversial safety profile. To reduce the recurrence rate of tumors in the nipple-areola complex (NAC), we used intraoperative radiotherapy (IORT). The purpose of this study was to explore patients' feedback on this novel treatment strategy. PATIENTS …	2021	15-Jul	Acta Chirurgica Belgica			8-Jan	34236948	10.1080/00015458.2021.1952054		#6857	Zhang 2021
Decision regret following breast reconstruction: the role of self-efficacy and satisfaction with information in the preoperative period	Zhong, Toni; Hu, Jiayi; Bagher, Shaghayegh; O'Neill, Anne C.; Beber, Brett; Hofer, Stefan O. P.; Metcalfe, Kelly A.	Background: The relationship between satisfaction with information and decision regret has not been previously studied in breast reconstruction patients. The objective of this study, therefore, was to assess this relationship and the factors that may influence satisfaction with preoperative information, including self-efficacy (confidence with seeking medical knowledge).; Methods: All patients wh…	2013		Plastic and Reconstructive Surgery	132	5	724e-734e	24165624	10.1097/PRS.0b013e3182a3bf5d		#6875	Zhong 2013
A Comparison of Psychological Response, Body Image, Sexuality, and Quality of Life between Immediate and Delayed Autologous Tissue Breast Reconstruction: A Prospective Long-Term Outcome Study	Zhong, Toni; Hu, Jiayi; Bagher, Shaghayegh; Vo, Anthony; O'Neill, Anne C.; Butler, Kate; Novak, Christine B.; Hofer, Stefan O. P.; Metcalfe, Kelly A.	Background: This is the first study to use generic distress, cancer-specific, and procedure-specific measures to prospectively evaluate psychological responses, body image, sexuality, and health-related quality of life in immediate compared with delayed breast reconstruction.; Methods: Consecutive patients undergoing autologous immediate and delayed breast reconstruction (June of 2009 to December…	2016		Plastic and Reconstructive Surgery	138	4	772-780	27673514	10.1097/PRS.0000000000002536		#6876	Zhong 2016
Patient satisfaction and health-related quality of life after autologous tissue breast reconstruction: A prospective analysis of early postoperative outcomes	Zhong, T.; McCarthy, C.; Min, S.; Zhang, J.; Beber, B.; Pusic, A. L.; Hofer, S. O. P.	BACKGROUND: For this study, the authors evaluated early psychosocial adjustments and health-related quality-of-life changes after breast reconstruction. METHODS: All consecutive patients who underwent breast reconstruction between June 2009 and November 2010 were asked to complete the BREAST-Q, Hospital Anxiety and Depression Scale (HADS), and Impact of Event Scale (IES) questionnaires before sur…	2012		Cancer	118	6	1701-1709		10.1002/cncr.26417		#6877	Zhong 2012
Breakthrough in breast reconstruction in the context of COVID-19: safety and efficiency of endoscopic breast reconstruction at a day surgery center	Zhou, J.; Liu, X.; Feng, Y.; Li, J.; Qin, X.; Huang, Y.; Yang, H.; Qiu, M.; Liu, Y.; Ma, H.; Lv, Q.; Du, Z.	BACKGROUND: In recently years, breast endoscopic reconstruction surgery is becoming increasingly popular. And we have explored a series of endoscopic breast reconstruction procedures and applied it to our day surgery under the epidemic control of the novel coronavirus. METHODS: The present study was a retrospective analysis. Patients who underwent unilateral breast endoscopic reconstruction surge…	2021	Aug	Gland Surg	10	8	2477-2489	34527560	10.21037/gs-21-405		#6882	Zhou 2021
