# Supplementary material for: BREAST-Q Under the Microscope: A Scoping Review of Reporting Gaps in Breast Surgery
Source: Aesthet Surg J Open Forum. 2026 Jun 23;8:ojag127. doi: 10.1093/asjof/ojag127 (PMC13353821; doi:10.1093/asjof/ojag127)
Supplement: ojag127_Supplementary_Data [file ojag127_supplementary_data.zip › Appendix 3_Group_2.xlsx]

## Sheet: COSMETIC OVERALL
Domain	Mean_weighted	SD_pooled	Articles_reporting	Patients_reporting	Pct_articles_reporting	Pct_patients_reporting
Satisfaction with breasts	86.03	19.9	53	27277.9	96.36	99.65
Satisfaction with information	73.78	19.82	12	1073	21.82	3.92
Satisfaction with outcomes	80.12	22.14	27	2609.67	49.09	9.53
Psychosocial well-being	88.27	21.49	41	25691.2	74.55	93.85
Sexual well-being	67.29	23.9	46	4095.92	83.64	14.96
Physical well-being	66.06	21.52	34	3186.92	61.82	11.64
Physical well being of chest	78.5	20.13	4	166	12.5	1.23
Satisfaction with medical team	95.19	18.08	9	687	16.36	2.51
Satisfaction with office staff	91.95	18.74	10	728	18.18	2.66
Satisfaction with surgeon	92.26	19.55	9	669	16.36	2.44
Satisfaction with nipples	82.51	29.44	4	269	7.27	0.98
Aggregate global weighted mean	81.9964

## Sheet: AUGMENTATION OTHERS
Domain	Mean_weighted	SD_pooled	Articles_reporting	Patients_reporting	Pct_articles_reporting	Pct_patients_reporting
Satisfaction with breasts	87.74	17.77	10	11746	90.91	99.37
Satisfaction with information	71.76	24.14	5	123	45.45	1.04
Satisfaction with implants			0	0	0	0
Satisfaction with outcome	76.48	16.89	9	489	81.82	4.14
Psychosocial well-being	89.29	21.93	9	11540	81.82	97.62
Sexual well-being	66.05	20.76	8	265	72.73	2.24
Physical well-being	87.4	12.61	4	121	36.36	1.02
Physical well being of chest	90.3	20.1	2	66	18.2
Satisfaction with medical team	93.84	19.41	5	123	45.45	1.04
Satisfaction with office staff	94.44	21.47	5	123	45.45	1.04
Satisfaction with surgeon	90.16	19.28	5	123	45.45	1.04
Satisfaction with nipples			0	0	0	0
Aggregate global weighted mean	84.746

## Sheet: AUGMENTATION POSTOP
Domain	Mean_weighted	SD_pooled	Articles_reporting	Patients_reporting	Pct_articles_reporting	Pct_patients_reporting
Satisfaction with breasts	87.82	15.31	5	12118.5	100	100
Satisfaction with information			0	0	0	0
Satisfaction with implants			0	0	0	0
Satisfaction with outcome	87.3	17.5	1	20	20	0.17
Psychosocial well-being	89.46	18.06	5	12118.5	100	100
Sexual well-being	82.35	19.96	4	843.5	80	6.96
Physical well-being	71.54	15.15	4	843.5	80	6.96
Physical well being of chest			0	0	0	0
Satisfaction with medical team			0	0	0	0
Satisfaction with office staff			0	0	0	0
Satisfaction with surgeon			0	0	0	0
Satisfaction with nipples			0	0	0	0
Aggregate global weighted mean	83.694

## Sheet: AUGMENTATION SINGLE GROUP
Domain	Mean_weighted	SD_pooled	Articles_reporting	Patients_reporting	Pct_articles_reporting	Pct_patients_reporting
Satisfaction with breasts	75.49	20.45	20	1681.67	95.24	98.71
Satisfaction with information	71.94	16.17	4	788	19.05	46.25
Satisfaction with implants			0	0	0	0
Satisfaction with outcome	79.17	24.24	11	1206.67	52.38	70.83
Psychosocial well-being	74.28	21	18	1251.67	85.71	73.47
Sexual well-being	73.71	23.32	19	1653.67	90.48	97.07
Physical well-being	78.02	25.39	11	888.67	52.38	52.16
Physical well being of chest	70.71		2	100	9.52	5.87
Satisfaction with medical team	96.32	15.7	2	443	9.52	26
Satisfaction with office staff	96.62	24.1	2	443	9.52	26
Satisfaction with surgeon	94.02	19.97	3	545	14.29	31.99
Satisfaction with nipples			0	0	0	0
Aggregate global weighted mean	81.028

## Sheet: REDUCTION POSTOP
Domain	Mean_weighted	SD_pooled	Articles_reporting	Patients_reporting	Pct_articles_reporting	Pct_patients_reporting
Satisfaction with breasts	80.72	25.11	2	128	100	100
Satisfaction with information			0	0	0	0
Satisfaction with implants			0	0	0	0
Satisfaction with outcome	91	22.2	1	107	50	83.59
Psychosocial well-being	81.24	24.61	2	128	100	100
Sexual well-being	75.78	30.54	2	128	100	100
Physical well-being	69.38	18.88	2	128	100	100
Physical well being of chest			0	0	0	0
Satisfaction with medical team			0	0	0	0
Satisfaction with office staff			0	0	0	0
Satisfaction with surgeon			0	0	0	0
Satisfaction with nipples	86	28.9	1	107	50	83.59
Aggregate global weighted mean	80.6867

## Sheet: REDUCTION OTHERS
Domain	Mean_weighted	SD_pooled	Articles_reporting	Patients_reporting	Pct_articles_reporting	Pct_patients_reporting
Satisfaction with breasts	69	19.6	7	627	100	100
Satisfaction with information	84.26	20.63	3	162	42.86	25.84
Satisfaction with implants			0	0	0	0
Satisfaction with outcome	82.04	19.21	5	528	71.43	84.21
Psychosocial well-being	76.7	21.08	6	584	85.71	93.14
Sexual well-being	70.92	23.75	6	584	85.71	93.14
Physical well-being	78.44	16.85	6	584	85.71	93.14
Physical well being of chest			0	0	0	0
Satisfaction with medical team	91.73	15.54	3	162	42.86	25.84
Satisfaction with office staff	92.35	13.55	3	162	42.86	25.84
Satisfaction with surgeon	90.08	20.22	2	103	28.57	16.43
Satisfaction with nipples	80.21	28.13	3	162
Aggregate global weighted mean	81.573

## Sheet: REDUCTION SINGLE GROUP
Domain	Mean_weighted	SD_pooled	Articles_reporting	Patients_reporting	Pct_articles_reporting	Pct_patients_reporting
Satisfaction with breasts	73.29	19.58	10	996.75	100	100
Satisfaction with information			0	0	0	0
Satisfaction with implants			0	0	0	0
Satisfaction with outcome	82.8		1	279	10	27.99
Psychosocial well-being	76.65	21.6	9	717.75	90	72.01
Sexual well-being	68.53	22.67	9	717.75	90	72.01
Physical well-being	76.89	16.13	9	717.75	90	72.01
Physical well being of chest			0	0	0	0
Satisfaction with medical team			0	0	0	0
Satisfaction with office staff			0	0	0	0
Satisfaction with surgeon			0	0	0	0
Satisfaction with nipples			0	0	0	0
Aggregate global weighted mean	75.632
