# Supplementary material for: BREAST-Q Under the Microscope: A Scoping Review of Reporting Gaps in Breast Surgery
Source: Aesthet Surg J Open Forum. 2026 Jun 23;8:ojag127. doi: 10.1093/asjof/ojag127 (PMC13353821; doi:10.1093/asjof/ojag127)
Supplement: ojag127_Supplementary_Data [file ojag127_supplementary_data.zip › Appendix_2_-_Group_1.xlsx]

## Sheet: POST MAST SINGLE GROUP
Domain	Mean_weighted	SD_pooled	Articles_reporting	Patients_reporting	Pct_articles_reporting	Pct_patients_reporting
Physical Well-being			0	0	0	0
Physical Well-being of chest and upper body	69.3	19.04	32	5869.43	53.33	54.51
Physical Well-being of abdomen	74.53	19.08	15	4416.86	25	41.02
Psychosocial Well-being	74.45	20.37	46	6443.93	76.67	59.85
Satisfaction with Breasts	66.08	19.87	55	8135.93	91.67	75.56
Satisfaction with Information	77.7	18.79	26	1804.53	43.33	16.76
Satisfaction with Outcomes	77.19	18.56	22	1605.26	36.67	14.91
Satisfaction with Care	90.06	17.64	2	118	3.33	1.1
Satisfaction with Surgeon	90.71	16.47	24	1617.53	40	15.02
Satisfaction with Nipples	66.77	26.44	14	877.26	23.33	8.15
Satisfaction with Medical Staff	90.56	17.82	24	1585.53	40	14.73
Satisfaction with Office Staff	90.68	17.28	19	1263.73	31.67	11.74
Sexual Well-being	55.14	23.99	47	6473.93	78.33	60.13
Aggregate global weighted mean	76.9308

## Sheet: POST MAST TIMING OF RECONS
Domain	Mean_weighted	SD_pooled	Articles_reporting	Patients_reporting	Pct_articles_reporting	Pct_patients_reporting
Physical Well-being			0	0	0	0
Physical Well-being of chest and upper body	73.68	18.01	15	2719.75	62.5	41.15
Physical Well-being of abdomen	76.21	20.18	11	1616	45.83	24.45
Psychosocial Well-being	73.79	19.41	22	6273.75	91.67	94.93
Satisfaction with Breasts	65.77	18.21	24	6608.75	100	100
Satisfaction with Information	76.78	18.16	4	325.36	16.67	4.92
Satisfaction with Outcomes	78.32	22.46	8	1166.1	33.33	17.64
Satisfaction with Care			0	0	0	0
Satisfaction with Surgeon	90.74	19.87	5	593.36	20.83	8.98
Satisfaction with Nipples	72.65	25.73	4	568.1	16.67	8.6
Satisfaction with Medical Staff	90.37	19.38	5	593.36	20.83	8.98
Satisfaction with Office Staff	91.96	18.53	5	593.36	20.83	8.98
Sexual Well-being	55.48	22.41	23	6505	95.83	98.43
Aggregate global weighted mean	76.8864

## Sheet: POST MAST POSTOP 
Domain	Mean_weighted	SD_pooled	Articles_reporting	Patients_reporting	Pct_articles_reporting	Pct_patients_reporting
Physical Well-being			0	0	0	0
Physical Well-being of chest and upper body	73.81	15.65	27	125043	75	95.3
Physical Well-being of abdomen	78.15	18.69	14	96132.8	38.89	73.26
Psychosocial Well-being	74.62	19.69	27	23328.4	75	17.78
Satisfaction with Breasts	63.99	17.78	32	124726	88.89	95.05
Satisfaction with Information	72.85	21.07	2	257	5.56	0.2
Satisfaction with Outcomes	78.85	18.19	14	105843	38.89	80.66
Satisfaction with Care			0	0	0	0
Satisfaction with Surgeon	89.23	16.01	3	371	8.33	0.28
Satisfaction with Nipples	68.67	27.12	3	3611.91	8.33	2.75
Satisfaction with Medical Staff	92.68	18.12	2	257	5.56	0.2
Satisfaction with Office Staff	94.13	15.67	2	257	5.56	0.2
Sexual Well-being	54.64	22.26	24	22583.9	66.67	17.21
Aggregate global weighted mean	76.5109

## Sheet: POST MAST TYPE OF RECONS
Domain	Mean_weighted	SD_pooled	Articles_reporting	Patients_reporting	Pct_articles_reporting	Pct_patients_reporting
Physical Well-being			0	0	0	0
Physical Well-being of chest and upper body	73.14	15.63	41	168328	59.42	95.01
Physical Well-being of abdomen	78.15	18.73	17	97747.6	24.64	55.17
Psychosocial Well-being	72.13	19.88	56	76851.7	81.16	43.38
Satisfaction with Breasts	66.01	17.88	63	169232	91.3	95.52
Satisfaction with Information	74.61	18.84	14	48882.3	20.29	27.59
Satisfaction with Outcomes	79.3	18.3	35	153924	50.72	86.88
Satisfaction with Care			0	0	0	0
Satisfaction with Surgeon	83.18	16.87	14	48768.3	20.29	27.53
Satisfaction with Nipples	73.84	27.23	12	50579.3	17.39	28.55
Satisfaction with Medical Staff	94.43	16.21	11	48545.3	15.94	27.4
Satisfaction with Office Staff	95.78	13.13	10	48453.3	14.49	27.35
Sexual Well-being	54.21	22.21	53	75498.2	76.81	42.62
Aggregate global weighted mean	76.7982

## Sheet: POST MAST OTHERS
Domain	Mean_weighted	SD_pooled	Articles_reporting	Patients_reporting	Pct_articles_reporting	Pct_patients_reporting
Physical Well-being			0	0	0	0
Physical Well-being of chest and upper body	66.68	16.3	46	198415	46.94	75.47
Physical Well-being of abdomen	75.4	20.42	18	49736.8	18.37	18.92
Psychosocial Well-being	64.62	17.29	79	256546	80.61	97.59
Satisfaction with Breasts	59.97	14.68	88	259811	89.8	98.83
Satisfaction with Information	67.15	19.93	22	94697.5	22.45	36.02
Satisfaction with Outcomes	73.74	21.63	49	194460	50	73.97
Satisfaction with Care			0	0	0	0
Satisfaction with Surgeon	85.14	19.24	25	96776.8	25.51	36.81
Satisfaction with Nipples	64.42	28.63	12	185480	12.24	70.55
Satisfaction with Medical Staff	87.22	17.6	19	94576.8	19.39	35.98
Satisfaction with Office Staff	88.43	18.31	18	94516.8	18.37	35.95
Sexual Well-being	69.92	18.73	74	253856	75.51	96.56
Aggregate global weighted mean	72.9718

## Sheet: POSTMAST OVERALL 
Domain	Mean_weighted	SD_pooled	Articles_reporting	Patients_reporting	Pct_articles_reporting	Pct_patients_reporting
Satisfaction with breasts	62.37	15.11	249	78002.7	91.21	92.97
Satisfaction with information	70.36	20.07	69	51477.8	25.27	61.36
Satisfaction with outcomes	74.86	18.59	126	55715.7	46.15	66.41
Satisfaction with care	90.06	17.64	2	118	0.73	0.14
Satisfaction with surgeon	91.08	13.65	72	51916.8	26.37	61.88
Satisfaction with nipples	56.36	37.34	44	49355.9	16.12	58.83
Satisfaction with medical staff	91.65	14.36	62	51043.8	22.71	60.84
Satisfaction with office staff	89.9	17.57	55	50623	20.15	60.34
Psychosocial well-being	72.18	17.52	216	73451.8	79.12	87.55
Sexual well-being	54.62	21.19	211	73231.8	77.29	87.29
Physical well being of abdomen	75.39	20.43	70	9863.14	25.64	11.76
Physical well being of chest and upper body	66.55	16.24	154	66443.8	56.41	79.2
Physical well-being	73.06	18.83	64	9293.7	23.44	11.08
Aggregate global weighted mean	74.4954
